# Supplementary material for: The Murine Reg3a Stimulated by Lactobacillus casei Promotes Intestinal Cell Proliferation and Inhibits the Multiplication of Porcine Diarrhea Causative Agent in vitro
Source: Front Microbiol. 2021 Jun 18;12:675263. doi: 10.3389/fmicb.2021.675263 (PMC8249746; doi:10.3389/fmicb.2021.675263)
Supplement: Supplementary file 1 [file Table_1.XLSX]

## Sheet: Sheet1
Sample	Q20 (%)	Q30 (%)
D10NTC1	97.6	93.65
D10NTC2	97.25	92.76
D10NTC3	97.5	93.45
D10TOA1	97.65	93.77
D10TOA2	97.58	93.65
D10TOA3	97.61	93.66
D20NTC1	97.59	93.66
D20NTC2	97.54	93.53
D20NTC3	97.71	93.88
D20TOA1	97.54	93.55
D20TOA2	97.56	93.59
D20TOA3	97.5	93.45
D30NTC1	97.59	93.63
D30NTC2	97.7	93.82
D30NTC3	97.6	93.68
D30TOA1	97.47	93.43
D30TOA2	97.54	93.59
D30TOA3	97.64	93.76
D35TOA1	97.53	93.48
D35TOA2	97.48	93.48
D35TOA3	97.54	93.52
