# Supplementary material for: The Murine Reg3a Stimulated by Lactobacillus casei Promotes Intestinal Cell Proliferation and Inhibits the Multiplication of Porcine Diarrhea Causative Agent in vitro
Source: Front Microbiol. 2021 Jun 18;12:675263. doi: 10.3389/fmicb.2021.675263 (PMC8249746; doi:10.3389/fmicb.2021.675263)
Supplement: Supplementary file 2 [file Data_Sheet_1.CSV]

	ID	Description	GeneRatio	BgRatio	pvalue	p.adjust	qvalue	geneID	Count
GO:0015893	GO:0015893	drug transport	11/115	207/23210	6.89005012447026e-09	1.29119539332573e-05	1.15462734717439e-05	Slc5a6/Slc44a4/Slc17a8/Slc5a8/Slc36a2/Gal/Slc1a1/Rbp4/Chrna4/Slc7a10/Nat8l	11
GO:1903825	GO:1903825	organic acid transmembrane transport	6/115	104/23210	1.32628216840771e-05	0.00778443389116162	0.00696108451088541	Slc5a6/Slc17a8/Slc36a2/Slc1a1/Rbp4/Slc7a10	6
GO:1905039	GO:1905039	carboxylic acid transmembrane transport	6/115	104/23210	1.32628216840771e-05	0.00778443389116162	0.00696108451088541	Slc5a6/Slc17a8/Slc36a2/Slc1a1/Rbp4/Slc7a10	6
GO:0001505	GO:0001505	regulation of neurotransmitter levels	10/115	372/23210	1.66156539832692e-05	0.00778443389116162	0.00696108451088541	Ppfia3/Slc44a4/Slc36a2/Rnf180/Slc1a1/Chrna4/Tlr2/Nat8l/Hrh1/Grin2a	10
GO:0098656	GO:0098656	anion transmembrane transport	7/115	181/23210	3.36846476270569e-05	0.0112663654709732	0.0100747367464974	Slc5a6/Slc44a4/Slc17a8/Slc36a2/Slc1a1/Rbp4/Slc7a10	7
GO:2001025	GO:2001025	positive regulation of response to drug	4/115	38/23210	3.70647729533569e-05	0.0112663654709732	0.0100747367464974	Slc36a2/Gal/Chrna4/Nat8l	4
GO:0015711	GO:0015711	organic anion transport	10/115	415/23210	4.20835423142009e-05	0.0112663654709732	0.0100747367464974	Slc5a6/Slc44a4/Slc17a8/Slc5a8/Slc36a2/Grik1/Slc1a1/Rbp4/Slc7a10/Ptger3	10
GO:0035461	GO:0035461	vitamin transmembrane transport	3/115	15/23210	5.16234570047234e-05	0.0120927948033565	0.0108137557304631	Slc5a6/Slc44a4/Rbp4	3
GO:1903524	GO:1903524	positive regulation of blood circulation	5/115	90/23210	8.59725320295754e-05	0.0161441998279161	0.0144366489502008	Slc1a1/Edn2/Adm/Ptger3/Hrh1	5
GO:0019935	GO:0019935	cyclic-nucleotide-mediated signaling	7/115	210/23210	8.61483448661478e-05	0.0161441998279161	0.0144366489502008	Gal/Adm/Rasd2/Kcnc2/Mrap/Ptger3/Rit2	7
GO:0006836	GO:0006836	neurotransmitter transport	8/115	297/23210	0.00011844753858692	0.0165969456686818	0.0148415084561823	Ppfia3/Slc44a4/Slc17a8/Slc36a2/Grik1/Slc1a1/Chrna4/Nat8l	8
GO:0051954	GO:0051954	positive regulation of amine transport	4/115	51/23210	0.000119411919473388	0.0165969456686818	0.0148415084561823	Slc36a2/Grik1/Chrna4/Nat8l	4
GO:0001696	GO:0001696	gastric acid secretion	3/115	20/23210	0.000127025097565574	0.0165969456686818	0.0148415084561823	Slc9a4/Cckar/Ptger3	3
GO:0046942	GO:0046942	carboxylic acid transport	8/115	301/23210	0.000129856605967899	0.0165969456686818	0.0148415084561823	Slc5a6/Slc17a8/Slc5a8/Slc36a2/Grik1/Slc1a1/Rbp4/Slc7a10	8
GO:0015849	GO:0015849	organic acid transport	8/115	302/23210	0.000132846416771732	0.0165969456686818	0.0148415084561823	Slc5a6/Slc17a8/Slc5a8/Slc36a2/Grik1/Slc1a1/Rbp4/Slc7a10	8
GO:0019933	GO:0019933	cAMP-mediated signaling	6/115	179/23210	0.0002716861749833	0.031821243244919	0.0284555520114088	Gal/Adm/Rasd2/Mrap/Ptger3/Rit2	6
GO:0051952	GO:0051952	regulation of amine transport	5/115	118/23210	0.000306628648280567	0.0330849331145946	0.0295855830581557	Slc36a2/Grik1/Chrna4/Ptger3/Nat8l	5
GO:0010460	GO:0010460	positive regulation of heart rate	3/115	27/23210	0.000317784843149788	0.0330849331145946	0.0295855830581557	Slc1a1/Edn2/Adm	3
GO:0015837	GO:0015837	amine transport	5/115	122/23210	0.000357625883841625	0.0341778946799879	0.0305629435098246	Slc36a2/Grik1/Chrna4/Ptger3/Nat8l	5
GO:0006855	GO:0006855	drug transmembrane transport	4/115	68/23210	0.00036475874791876	0.0341778946799879	0.0305629435098246	Slc17a8/Slc36a2/Slc1a1/Rbp4	4
GO:0015672	GO:0015672	monovalent inorganic cation transport	9/115	455/23210	0.000444104400801648	0.0396310308143947	0.0354393085752493	Slc5a6/Slc17a8/Slc5a8/Slc36a2/Gal/Slc9a4/Cckar/Kcnc2/Ptger3	9
GO:0003333	GO:0003333	amino acid transmembrane transport	4/115	74/23210	0.000503739438164893	0.0429094412327731	0.0383709658161966	Slc17a8/Slc36a2/Slc1a1/Slc7a10	4
GO:0051180	GO:0051180	vitamin transport	3/115	32/23210	0.000529246608538578	0.0431220932348389	0.0385611258944355	Slc5a6/Slc44a4/Rbp4	3
GO:0019229	GO:0019229	regulation of vasoconstriction	4/115	76/23210	0.000557430046491641	0.0435259961302223	0.0389223085094164	Edn2/Adm/Ptger3/Hrh1	4
GO:0015804	GO:0015804	neutral amino acid transport	3/115	35/23210	0.000690862423681522	0.0517870472791669	0.0463095990947783	Slc36a2/Slc1a1/Slc7a10	3
GO:0072348	GO:0072348	sulfur compound transport	3/115	36/23210	0.000750958577243159	0.0534698534273966	0.0478144170400581	Slc5a6/Slc44a4/Slc1a1	3
GO:0042445	GO:0042445	hormone metabolic process	6/115	218/23210	0.000770376756958222	0.0534698534273966	0.0478144170400581	Slc44a4/Gal/Rbp4/Bmp2/Adm/Chst8	6
GO:0097530	GO:0097530	granulocyte migration	5/115	146/23210	0.000810157998865285	0.0539848371794648	0.0482749316349536	Edn2/Ptger3/S100a14/Cd177/Hrh1	5
GO:0042133	GO:0042133	neurotransmitter metabolic process	5/115	147/23210	0.000835411034260661	0.0539848371794648	0.0482749316349536	Slc44a4/Rnf180/Tlr2/Hrh1/Grin2a	5
GO:1902475	GO:1902475	L-alpha-amino acid transmembrane transport	3/115	38/23210	0.000880900911310903	0.0550269435932211	0.049206815817788	Slc17a8/Slc36a2/Slc1a1	3
GO:0006865	GO:0006865	amino acid transport	5/115	150/23210	0.000914699317401866	0.0551643036532518	0.0493296474841189	Slc17a8/Slc36a2/Grik1/Slc1a1/Slc7a10	5
GO:0032103	GO:0032103	positive regulation of response to external stimulus	7/115	312/23210	0.000941973168038452	0.0551643036532518	0.0493296474841189	Tlr2/Edn2/Ocm/Nupr1/Ptger3/S100a14/Il17c	7
GO:0031943	GO:0031943	regulation of glucocorticoid metabolic process	2/115	10/23210	0.00106709326134614	0.0605979627806871	0.0541885956000977	Gal/Bmp2	2
GO:0043270	GO:0043270	positive regulation of ion transport	7/115	322/23210	0.0011306878319382	0.062320852854476	0.0557292578466134	Slc36a2/Grik1/Gal/Chrna4/Kcnc2/Trpv3/Nat8l	7
GO:0015850	GO:0015850	organic hydroxy compound transport	6/115	239/23210	0.00123788479431464	0.0658863857426406	0.0589176689896556	Gal/Rbp4/Chrna4/Slc2a13/Ptger3/Nat8l	6
GO:0045823	GO:0045823	positive regulation of heart contraction	3/115	43/23210	0.00126569364286823	0.0658863857426406	0.0589176689896556	Slc1a1/Edn2/Adm	3
GO:0019932	GO:0019932	second-messenger-mediated signaling	8/115	427/23210	0.00131025384689262	0.0663625867318048	0.0593435028237001	Gal/Edn2/Adm/Rasd2/Kcnc2/Mrap/Ptger3/Rit2	8
GO:0050900	GO:0050900	leukocyte migration	7/115	340/23210	0.00154418481134734	0.0761526930648663	0.0680981224283925	Tlr2/Edn2/Add2/Ptger3/S100a14/Cd177/Hrh1	7
GO:0042310	GO:0042310	vasoconstriction	4/115	101/23210	0.00161352551224304	0.0767999893535744	0.0686769550361683	Edn2/Adm/Ptger3/Hrh1	4
GO:0001504	GO:0001504	neurotransmitter uptake	3/115	47/23210	0.00163927405237085	0.0767999893535744	0.0686769550361683	Slc36a2/Slc1a1/Nat8l	3
GO:0051590	GO:0051590	positive regulation of neurotransmitter transport	3/115	48/23210	0.00174228917347767	0.0792495344476685	0.0708674149529227	Slc36a2/Grik1/Nat8l	3
GO:0032494	GO:0032494	response to peptidoglycan	2/115	13/23210	0.00183173557853463	0.0792495344476685	0.0708674149529227	Card9/Tlr2	2
GO:0106072	GO:0106072	negative regulation of adenylate cyclase-activating G protein-coupled receptor signaling pathway	2/115	13/23210	0.00183173557853463	0.0792495344476685	0.0708674149529227	Mrap/Ptger3	2
GO:0043266	GO:0043266	regulation of potassium ion transport	4/115	105/23210	0.00186071478959307	0.0792495344476685	0.0708674149529227	Gal/Cckar/Kcnc2/Ptger3	4
GO:0022600	GO:0022600	digestive system process	4/115	106/23210	0.00192638343079644	0.0802231677625005	0.0717380683468521	Rbp4/Slc9a4/Cckar/Ptger3	4
GO:0097756	GO:0097756	negative regulation of blood vessel diameter	4/115	107/23210	0.0019936400656842	0.0812191626759173	0.0726287181823627	Edn2/Adm/Ptger3/Hrh1	4
GO:0007416	GO:0007416	synapse assembly	5/115	180/23210	0.00204755257138535	0.0816407131654498	0.0730056818285661	Cdh9/Tlr2/Add2/Flrt2/Slitrk1	5
GO:2000379	GO:2000379	positive regulation of reactive oxygen species metabolic process	4/115	109/23210	0.00213299582408123	0.0832757119651713	0.0744677489459938	Tlr2/Nox1/Cd177/Hrh1	4
GO:0046879	GO:0046879	hormone secretion	7/115	365/23210	0.00230419828321874	0.087166756729279	0.077947243000063	Slc44a4/Gal/Rbp4/Edn2/Cckar/Adm/Ptger3	7
GO:0030534	GO:0030534	adult behavior	5/115	187/23210	0.00241630403705865	0.087166756729279	0.077947243000063	Rnf180/Grik1/Chrna4/Hoxb8/Slitrk1	5
GO:0042428	GO:0042428	serotonin metabolic process	2/115	15/23210	0.00244988496858133	0.087166756729279	0.077947243000063	Rnf180/Grin2a	2
GO:0031349	GO:0031349	positive regulation of defense response	7/115	370/23210	0.00248589474377722	0.087166756729279	0.077947243000063	Card9/Tlr2/Nupr1/Ptger3/S100a14/Il17c/Mfhas1	7
GO:2001023	GO:2001023	regulation of response to drug	4/115	115/23210	0.00259120541296511	0.087166756729279	0.077947243000063	Slc36a2/Gal/Chrna4/Nat8l	4
GO:0009914	GO:0009914	hormone transport	7/115	373/23210	0.00260009770265149	0.087166756729279	0.077947243000063	Slc44a4/Gal/Rbp4/Edn2/Cckar/Adm/Ptger3	7
GO:0006534	GO:0006534	cysteine metabolic process	2/115	16/23210	0.00279082465515301	0.087166756729279	0.077947243000063	Cdo1/Mpst	2
GO:0034134	GO:0034134	toll-like receptor 2 signaling pathway	2/115	16/23210	0.00279082465515301	0.087166756729279	0.077947243000063	Tlr2/Mfhas1	2
GO:0035235	GO:0035235	ionotropic glutamate receptor signaling pathway	2/115	16/23210	0.00279082465515301	0.087166756729279	0.077947243000063	Grik1/Grin2a	2
GO:0072672	GO:0072672	neutrophil extravasation	2/115	16/23210	0.00279082465515301	0.087166756729279	0.077947243000063	Ptger3/Cd177	2
GO:0106070	GO:0106070	regulation of adenylate cyclase-activating G protein-coupled receptor signaling pathway	2/115	16/23210	0.00279082465515301	0.087166756729279	0.077947243000063	Mrap/Ptger3	2
GO:1901160	GO:1901160	primary amino compound metabolic process	2/115	16/23210	0.00279082465515301	0.087166756729279	0.077947243000063	Rnf180/Grin2a	2
GO:0046717	GO:0046717	acid secretion	4/115	121/23210	0.00311285856558567	0.0951520854271758	0.0850879739370127	Grik1/Slc9a4/Cckar/Ptger3	4
GO:0015807	GO:0015807	L-amino acid transport	3/115	59/23210	0.00314804124679023	0.0951520854271758	0.0850879739370127	Slc17a8/Slc36a2/Slc1a1	3
GO:0007586	GO:0007586	digestion	4/115	122/23210	0.00320625628361089	0.0953734011982033	0.085285881428714	Rbp4/Slc9a4/Cckar/Ptger3	4
GO:0045744	GO:0045744	negative regulation of G protein-coupled receptor signaling pathway	3/115	60/23210	0.00330187716472422	0.096683090729581	0.0864570468131736	Adm/Mrap/Ptger3	3
GO:0007631	GO:0007631	feeding behavior	4/115	125/23210	0.00349788854277397	0.0998509865683989	0.0892898784569405	Pyy/Gal/Cckar/Ceacam2	4
GO:0002031	GO:0002031	G protein-coupled receptor internalization	2/115	18/23210	0.003535364253068	0.0998509865683989	0.0892898784569405	Adm/Ptger3	2
GO:0018149	GO:0018149	peptide cross-linking	3/115	62/23210	0.00362319481678289	0.0998509865683989	0.0892898784569405	Sprr1a/Sprr2a3/Sprr2a1	3
GO:0043949	GO:0043949	regulation of cAMP-mediated signaling	3/115	62/23210	0.00362319481678289	0.0998509865683989	0.0892898784569405	Rasd2/Mrap/Ptger3	3
GO:0097529	GO:0097529	myeloid leukocyte migration	5/115	207/23210	0.00373482753133795	0.101435750633729	0.0907070241020598	Edn2/Ptger3/S100a14/Cd177/Hrh1	5
GO:0048172	GO:0048172	regulation of short-term neuronal synaptic plasticity	2/115	19/23210	0.00393854095980228	0.104714176025722	0.0936386947328814	Ppfia3/Grik1	2
GO:0007189	GO:0007189	adenylate cyclase-activating G protein-coupled receptor signaling pathway	4/115	130/23210	0.00402317005008108	0.104714176025722	0.0936386947328814	Adm/Mrap/Ptger3/Rit2	4
GO:0008277	GO:0008277	regulation of G protein-coupled receptor signaling pathway	4/115	130/23210	0.00402317005008108	0.104714176025722	0.0936386947328814	Grp/Adm/Mrap/Ptger3	4
GO:0045123	GO:0045123	cellular extravasation	3/115	65/23210	0.00413989469567253	0.106276200817676	0.0950355062077962	Add2/Ptger3/Cd177	3
GO:0048168	GO:0048168	regulation of neuronal synaptic plasticity	3/115	67/23210	0.00450796217013803	0.11416109603836	0.102086426384918	Ppfia3/Grik1/Grin2a	3
GO:0015813	GO:0015813	L-glutamate transmembrane transport	2/115	21/23210	0.0048056618036619	0.120077469600832	0.107377032862172	Slc17a8/Slc1a1	2
GO:0008542	GO:0008542	visual learning	3/115	69/23210	0.00489525289468069	0.120706630587258	0.107939648314843	Meis2/Hrh1/Grin2a	3
GO:0030216	GO:0030216	keratinocyte differentiation	4/115	139/23210	0.00509861713107032	0.12408842212501	0.110963752189528	Krt84/Sprr1a/Sprr2a3/Sprr2a1	4
GO:0006816	GO:0006816	calcium ion transport	7/115	423/23210	0.00516493585605016	0.124090894797923	0.110965963331064	Trpm6/Chrna4/Cckar/Ptger3/Trpv3/Hrh1/Grin2a	7
GO:0060080	GO:0060080	inhibitory postsynaptic potential	2/115	22/23210	0.00526919199548715	0.124993237968898	0.11177286684631	Grik1/Chrna4	2
GO:0050729	GO:0050729	positive regulation of inflammatory response	4/115	142/23210	0.00549599316532396	0.127543890051428	0.114053739797716	Tlr2/Nupr1/Ptger3/Il17c	4
GO:0007632	GO:0007632	visual behavior	3/115	72/23210	0.00551283622954412	0.127543890051428	0.114053739797716	Meis2/Hrh1/Grin2a	3
GO:0008211	GO:0008211	glucocorticoid metabolic process	2/115	23/23210	0.00575242860777449	0.130324429183689	0.116540184946601	Gal/Bmp2	2
GO:0002687	GO:0002687	positive regulation of leukocyte migration	4/115	144/23210	0.00577210652200971	0.130324429183689	0.116540184946601	Tlr2/Edn2/Ptger3/S100a14	4
GO:0007187	GO:0007187	G protein-coupled receptor signaling pathway, coupled to cyclic nucleotide second messenger	5/115	233/23210	0.00613382101503015	0.135817746191914	0.12145248100743	Adm/Mrap/Ptger3/Hrh1/Rit2	5
GO:0006813	GO:0006813	potassium ion transport	5/115	234/23210	0.00624349350058828	0.135817746191914	0.12145248100743	Gal/Slc9a4/Cckar/Kcnc2/Ptger3	5
GO:0051580	GO:0051580	regulation of neurotransmitter uptake	2/115	24/23210	0.00625516845928633	0.135817746191914	0.12145248100743	Slc36a2/Nat8l	2
GO:0015718	GO:0015718	monocarboxylic acid transport	4/115	150/23210	0.00665561529719225	0.135817746191914	0.12145248100743	Slc5a6/Slc5a8/Grik1/Rbp4	4
GO:0010894	GO:0010894	negative regulation of steroid biosynthetic process	2/115	25/23210	0.00677720986780944	0.135817746191914	0.12145248100743	Bmp2/Hrh1	2
GO:0014821	GO:0014821	phasic smooth muscle contraction	2/115	25/23210	0.00677720986780944	0.135817746191914	0.12145248100743	Edn2/Ptger3	2
GO:0034123	GO:0034123	positive regulation of toll-like receptor signaling pathway	2/115	25/23210	0.00677720986780944	0.135817746191914	0.12145248100743	Tlr2/Mfhas1	2
GO:0042430	GO:0042430	indole-containing compound metabolic process	2/115	25/23210	0.00677720986780944	0.135817746191914	0.12145248100743	Rnf180/Grin2a	2
GO:0045939	GO:0045939	negative regulation of steroid metabolic process	2/115	25/23210	0.00677720986780944	0.135817746191914	0.12145248100743	Bmp2/Hrh1	2
GO:0071711	GO:0071711	basement membrane organization	2/115	25/23210	0.00677720986780944	0.135817746191914	0.12145248100743	Lamb3/Flrt2	2
GO:1903522	GO:1903522	regulation of blood circulation	5/115	239/23210	0.00681262974495192	0.135817746191914	0.12145248100743	Slc1a1/Edn2/Adm/Ptger3/Hrh1	5
GO:0035809	GO:0035809	regulation of urine volume	2/115	26/23210	0.00731835264050034	0.142860342169767	0.127750190829787	Adm/Ptger3	2
GO:0089718	GO:0089718	amino acid import across plasma membrane	2/115	26/23210	0.00731835264050034	0.142860342169767	0.127750190829787	Slc36a2/Slc1a1	2
GO:0009636	GO:0009636	response to toxic substance	6/115	344/23210	0.00739904055751747	0.142946412420492	0.127827157542787	Trpm6/Chrna4/Nupr1/Cdo1/Kcnc2/Grin2a	6
GO:0007218	GO:0007218	neuropeptide signaling pathway	3/115	81/23210	0.00763728592791833	0.146043610499173	0.13059676903594	Pyy/Grp/Gal	3
GO:1901018	GO:1901018	positive regulation of potassium ion transmembrane transporter activity	2/115	27/23210	0.00787839806428839	0.148334573365658	0.132645419759663	Gal/Kcnc2	2
GO:1904062	GO:1904062	regulation of cation transmembrane transport	6/115	349/23210	0.00791539879219093	0.148334573365658	0.132645419759663	Slc36a2/Gal/Chrna4/Kcnc2/Ptger3/Grin2a	6
GO:1901379	GO:1901379	regulation of potassium ion transmembrane transport	3/115	84/23210	0.00843849187793969	0.149516009733336	0.133701897149621	Gal/Kcnc2/Ptger3	3
GO:0002029	GO:0002029	desensitization of G protein-coupled receptor signaling pathway	2/115	28/23210	0.00845714889633598	0.149516009733336	0.133701897149621	Adm/Ptger3	2
GO:0022401	GO:0022401	negative adaptation of signaling pathway	2/115	28/23210	0.00845714889633598	0.149516009733336	0.133701897149621	Adm/Ptger3	2
GO:0048521	GO:0048521	negative regulation of behavior	2/115	28/23210	0.00845714889633598	0.149516009733336	0.133701897149621	Ptger3/Ceacam2	2
GO:0051957	GO:0051957	positive regulation of amino acid transport	2/115	28/23210	0.00845714889633598	0.149516009733336	0.133701897149621	Slc36a2/Grik1	2
GO:1900745	GO:1900745	positive regulation of p38MAPK cascade	2/115	28/23210	0.00845714889633598	0.149516009733336	0.133701897149621	Bmp2/Mfhas1	2
GO:0035304	GO:0035304	regulation of protein dephosphorylation	3/115	86/23210	0.00899904641403763	0.152384810748835	0.136267268837918	Ppp4r4/Dusp26/Mfhas1	3
GO:0060079	GO:0060079	excitatory postsynaptic potential	3/115	86/23210	0.00899904641403763	0.152384810748835	0.136267268837918	Grik1/Chrna4/Grin2a	3
GO:0043090	GO:0043090	amino acid import	2/115	29/23210	0.00905440935455573	0.152384810748835	0.136267268837918	Slc36a2/Slc1a1	2
GO:0043951	GO:0043951	negative regulation of cAMP-mediated signaling	2/115	29/23210	0.00905440935455573	0.152384810748835	0.136267268837918	Mrap/Ptger3	2
GO:0046887	GO:0046887	positive regulation of hormone secretion	4/115	164/23210	0.00905481763294844	0.152384810748835	0.136267268837918	Gal/Rbp4/Edn2/Cckar	4
GO:0070838	GO:0070838	divalent metal ion transport	7/115	472/23210	0.00918862519456688	0.152384810748835	0.136267268837918	Trpm6/Chrna4/Cckar/Ptger3/Trpv3/Hrh1/Grin2a	7
GO:1903532	GO:1903532	positive regulation of secretion by cell	7/115	472/23210	0.00918862519456688	0.152384810748835	0.136267268837918	Gal/Rbp4/Chrna4/Tlr2/Edn2/Cckar/Cd177	7
GO:0072511	GO:0072511	divalent inorganic cation transport	7/115	475/23210	0.00949339087504773	0.153572475362181	0.137329315720155	Trpm6/Chrna4/Cckar/Ptger3/Trpv3/Hrh1/Grin2a	7
GO:0035303	GO:0035303	regulation of dephosphorylation	4/115	167/23210	0.00963330222317216	0.153572475362181	0.137329315720155	Ppp4r4/Bmp2/Dusp26/Mfhas1	4
GO:0023058	GO:0023058	adaptation of signaling pathway	2/115	30/23210	0.0096699851081843	0.153572475362181	0.137329315720155	Adm/Ptger3	2
GO:0042533	GO:0042533	tumor necrosis factor biosynthetic process	2/115	30/23210	0.0096699851081843	0.153572475362181	0.137329315720155	Card9/Tlr2	2
GO:0042534	GO:0042534	regulation of tumor necrosis factor biosynthetic process	2/115	30/23210	0.0096699851081843	0.153572475362181	0.137329315720155	Card9/Tlr2	2
GO:2001257	GO:2001257	regulation of cation channel activity	4/115	168/23210	0.009831345223688	0.154291543584318	0.137972329037934	Gal/Chrna4/Kcnc2/Grin2a	4
GO:0051937	GO:0051937	catecholamine transport	3/115	89/23210	0.00987992808437469	0.154291543584318	0.137972329037934	Chrna4/Ptger3/Nat8l	3
GO:0042634	GO:0042634	regulation of hair cycle	2/115	31/23210	0.0103036832684123	0.157798394143099	0.141108264604737	Gal/Trpv3	2
GO:0099560	GO:0099560	synaptic membrane adhesion	2/115	31/23210	0.0103036832684123	0.157798394143099	0.141108264604737	Cdh9/Slitrk1	2
GO:0007612	GO:0007612	learning	4/115	171/23210	0.0104413024939938	0.157798394143099	0.141108264604737	Meis2/Tlr2/Hrh1/Grin2a	4
GO:0032874	GO:0032874	positive regulation of stress-activated MAPK cascade	4/115	171/23210	0.0104413024939938	0.157798394143099	0.141108264604737	Card9/Bmp2/Nox1/Mfhas1	4
GO:0070304	GO:0070304	positive regulation of stress-activated protein kinase signaling cascade	4/115	172/23210	0.0106499405229977	0.15901562146182	0.142196747383709	Card9/Bmp2/Nox1/Mfhas1	4
GO:0035296	GO:0035296	regulation of tube diameter	4/115	173/23210	0.0108612590966451	0.15901562146182	0.142196747383709	Edn2/Adm/Ptger3/Hrh1	4
GO:0050880	GO:0050880	regulation of blood vessel size	4/115	173/23210	0.0108612590966451	0.15901562146182	0.142196747383709	Edn2/Adm/Ptger3/Hrh1	4
GO:0097746	GO:0097746	regulation of blood vessel diameter	4/115	173/23210	0.0108612590966451	0.15901562146182	0.142196747383709	Edn2/Adm/Ptger3/Hrh1	4
GO:0035150	GO:0035150	regulation of tube size	4/115	174/23210	0.0110752706494573	0.159218444697211	0.142378118271055	Edn2/Adm/Ptger3/Hrh1	4
GO:0002027	GO:0002027	regulation of heart rate	3/115	93/23210	0.0111299980017794	0.159218444697211	0.142378118271055	Slc1a1/Edn2/Adm	3
GO:0042116	GO:0042116	macrophage activation	3/115	93/23210	0.0111299980017794	0.159218444697211	0.142378118271055	Tlr2/Edn2/Mfhas1	3
GO:0030198	GO:0030198	extracellular matrix organization	5/115	271/23210	0.0113392925460998	0.160983592662053	0.143956568846817	Ccdc80/Lamb3/Nox1/Flrt2/Serpinb5	5
GO:0006790	GO:0006790	sulfur compound metabolic process	5/115	272/23210	0.0115071225519186	0.16136781356603	0.144300151208852	Sult1c2/Acss1/Cdo1/Chst8/Mpst	5
GO:0034142	GO:0034142	toll-like receptor 4 signaling pathway	2/115	33/23210	0.0116246824073714	0.16136781356603	0.144300151208852	S100a14/Mfhas1	2
GO:0043950	GO:0043950	positive regulation of cAMP-mediated signaling	2/115	33/23210	0.0116246824073714	0.16136781356603	0.144300151208852	Mrap/Ptger3	2
GO:0051588	GO:0051588	regulation of neurotransmitter transport	4/115	178/23210	0.0119584904010347	0.16478096332014	0.147352296582409	Slc36a2/Grik1/Chrna4/Nat8l	4
GO:0099565	GO:0099565	chemical synaptic transmission, postsynaptic	3/115	96/23210	0.0121248171892878	0.164799623377418	0.147368982989861	Grik1/Chrna4/Grin2a	3
GO:0001659	GO:0001659	temperature homeostasis	4/115	179/23210	0.0121861484206755	0.164799623377418	0.147368982989861	Ybx2/Edn2/Cckar/Ptger3	4
GO:0002021	GO:0002021	response to dietary excess	2/115	34/23210	0.0123116047347057	0.164799623377418	0.147368982989861	Cckar/Pnpla3	2
GO:0097366	GO:0097366	response to bronchodilator	2/115	34/23210	0.0123116047347057	0.164799623377418	0.147368982989861	Kcnc2/Grin2a	2
GO:0035308	GO:0035308	negative regulation of protein dephosphorylation	2/115	35/23210	0.0130158921474951	0.171773111862012	0.153604894728037	Ppp4r4/Mfhas1	2
GO:0043114	GO:0043114	regulation of vascular permeability	2/115	35/23210	0.0130158921474951	0.171773111862012	0.153604894728037	Adm/Hrh1	2
GO:0001963	GO:0001963	synaptic transmission, dopaminergic	2/115	36/23210	0.0137373588280981	0.175127962203101	0.156604906941155	Rasd2/Nat8l	2
GO:0045745	GO:0045745	positive regulation of G protein-coupled receptor signaling pathway	2/115	36/23210	0.0137373588280981	0.175127962203101	0.156604906941155	Grp/Mrap	2
GO:0045987	GO:0045987	positive regulation of smooth muscle contraction	2/115	36/23210	0.0137373588280981	0.175127962203101	0.156604906941155	Edn2/Ptger3	2
GO:0048169	GO:0048169	regulation of long-term neuronal synaptic plasticity	2/115	36/23210	0.0137373588280981	0.175127962203101	0.156604906941155	Grik1/Grin2a	2
GO:0051181	GO:0051181	cofactor transport	2/115	36/23210	0.0137373588280981	0.175127962203101	0.156604906941155	Slc5a6/Slc44a4	2
GO:0019218	GO:0019218	regulation of steroid metabolic process	3/115	102/23210	0.0142633986364945	0.179393349293897	0.160419149624155	Gal/Bmp2/Hrh1	3
GO:0050886	GO:0050886	endocrine process	3/115	102/23210	0.0142633986364945	0.179393349293897	0.160419149624155	Gal/Edn2/Nox1	3
GO:0000096	GO:0000096	sulfur amino acid metabolic process	2/115	37/23210	0.0144758203457718	0.179653558463419	0.160651836810517	Cdo1/Mpst	2
GO:0042554	GO:0042554	superoxide anion generation	2/115	37/23210	0.0144758203457718	0.179653558463419	0.160651836810517	Nox1/Cd177	2
GO:0002224	GO:0002224	toll-like receptor signaling pathway	3/115	103/23210	0.0146392787158532	0.180486896799401	0.161397034041817	Tlr2/S100a14/Mfhas1	3
GO:0042136	GO:0042136	neurotransmitter biosynthetic process	3/115	104/23210	0.0150207439911566	0.180757393279109	0.161638920463036	Slc44a4/Tlr2/Hrh1	3
GO:0071804	GO:0071804	cellular potassium ion transport	4/115	191/23210	0.015136853749017	0.180757393279109	0.161638920463036	Gal/Slc9a4/Kcnc2/Ptger3	4
GO:0071805	GO:0071805	potassium ion transmembrane transport	4/115	191/23210	0.015136853749017	0.180757393279109	0.161638920463036	Gal/Slc9a4/Kcnc2/Ptger3	4
GO:0046460	GO:0046460	neutral lipid biosynthetic process	2/115	38/23210	0.0152310936476863	0.180757393279109	0.161638920463036	Mogat1/Pnpla3	2
GO:0046463	GO:0046463	acylglycerol biosynthetic process	2/115	38/23210	0.0152310936476863	0.180757393279109	0.161638920463036	Mogat1/Pnpla3	2
GO:0008306	GO:0008306	associative learning	3/115	105/23210	0.0154078036735556	0.180757393279109	0.161638920463036	Meis2/Hrh1/Grin2a	3
GO:0034754	GO:0034754	cellular hormone metabolic process	3/115	105/23210	0.0154078036735556	0.180757393279109	0.161638920463036	Rbp4/Bmp2/Adm	3
GO:0043588	GO:0043588	skin development	5/115	293/23210	0.0154328617527521	0.180757393279109	0.161638920463036	Gal/Krt84/Sprr1a/Sprr2a3/Sprr2a1	5
GO:0009069	GO:0009069	serine family amino acid metabolic process	2/115	39/23210	0.016002997049994	0.182863515071273	0.16352228051085	Cdo1/Mpst	2
GO:0009620	GO:0009620	response to fungus	2/115	39/23210	0.016002997049994	0.182863515071273	0.16352228051085	Card9/Tlr2	2
GO:0030431	GO:0030431	sleep	2/115	39/23210	0.016002997049994	0.182863515071273	0.16352228051085	Ptger3/Grin2a	2
GO:0097009	GO:0097009	energy homeostasis	2/115	39/23210	0.016002997049994	0.182863515071273	0.16352228051085	Edn2/Ceacam2	2
GO:0015844	GO:0015844	monoamine transport	3/115	109/23210	0.0170121507144145	0.193216790538259	0.172780503587546	Chrna4/Ptger3/Nat8l	3
GO:0046883	GO:0046883	regulation of hormone secretion	5/115	302/23210	0.0173596925608386	0.194258373890256	0.173711920032178	Gal/Rbp4/Edn2/Cckar/Ptger3	5
GO:0006690	GO:0006690	icosanoid metabolic process	3/115	110/23210	0.0174273007141198	0.194258373890256	0.173711920032178	Tlr2/Edn2/Cyp2d10	3
GO:0055026	GO:0055026	negative regulation of cardiac muscle tissue development	2/115	41/23210	0.0175959742120968	0.194258373890256	0.173711920032178	Rbp4/Bmp2	2
GO:1900744	GO:1900744	regulation of p38MAPK cascade	2/115	41/23210	0.0175959742120968	0.194258373890256	0.173711920032178	Bmp2/Mfhas1	2
GO:2000377	GO:2000377	regulation of reactive oxygen species metabolic process	4/115	200/23210	0.0176221577168322	0.194258373890256	0.173711920032178	Tlr2/Nox1/Cd177/Hrh1	4
GO:0002685	GO:0002685	regulation of leukocyte migration	4/115	201/23210	0.0179130580147854	0.19631035508601	0.175546865863578	Tlr2/Edn2/Ptger3/S100a14	4
GO:0098742	GO:0098742	cell-cell adhesion via plasma-membrane adhesion molecules	4/115	202/23210	0.0182069412689729	0.19795635641531	0.177018771787437	Cdh9/Bmp2/Cd177/Slitrk1	4
GO:0060078	GO:0060078	regulation of postsynaptic membrane potential	3/115	112/23210	0.0182745195623526	0.19795635641531	0.177018771787437	Grik1/Chrna4/Grin2a	3
GO:0003018	GO:0003018	vascular process in circulatory system	4/115	203/23210	0.0185038157369247	0.199288222362052	0.178209768016843	Edn2/Adm/Ptger3/Hrh1	4
