# Supplementary material for: The Murine Reg3a Stimulated by Lactobacillus casei Promotes Intestinal Cell Proliferation and Inhibits the Multiplication of Porcine Diarrhea Causative Agent in vitro
Source: Front Microbiol. 2021 Jun 18;12:675263. doi: 10.3389/fmicb.2021.675263 (PMC8249746; doi:10.3389/fmicb.2021.675263)
Supplement: Supplementary file 3 [file Data_Sheet_2.CSV]

	ID	Description	GeneRatio	BgRatio	pvalue	p.adjust	qvalue	geneID	Count
GO:2000551	GO:2000551	regulation of T-helper 2 cell cytokine production	3/56	10/23210	1.57741537886241e-06	0.00215159457676833	0.00167372073883507	Gata3/Arg1/Rsad2	3
GO:0035745	GO:0035745	T-helper 2 cell cytokine production	3/56	14/23210	4.75215033333987e-06	0.00324096652733779	0.00252114080842452	Gata3/Arg1/Rsad2	3
GO:0035743	GO:0035743	CD4-positive, alpha-beta T cell cytokine production	3/56	23/23210	2.27674703747164e-05	0.0103516098637044	0.00805249478516287	Gata3/Arg1/Rsad2	3
GO:0002724	GO:0002724	regulation of T cell cytokine production	3/56	30/23210	5.15727516419053e-05	0.0155498226143641	0.0120961731712294	Gata3/Arg1/Rsad2	3
GO:0002828	GO:0002828	regulation of type 2 immune response	3/56	31/23210	5.7000816035059e-05	0.0155498226143641	0.0120961731712294	Gata3/Arg1/Rsad2	3
GO:0042092	GO:0042092	type 2 immune response	3/56	37/23210	9.75250802571708e-05	0.0221707015784635	0.0172465405086365	Gata3/Arg1/Rsad2	3
GO:0002369	GO:0002369	T cell cytokine production	3/56	40/23210	0.000123374392201935	0.0240403815662056	0.0187009605021881	Gata3/Arg1/Rsad2	3
GO:0042107	GO:0042107	cytokine metabolic process	4/56	125/23210	0.00023711547266884	0.0404281880900373	0.0314489995329199	Gata3/Cma1/Cebpe/S100a7a	4
GO:0006584	GO:0006584	catecholamine metabolic process	3/56	56/23210	0.000336815566355722	0.0428317404915401	0.0333187177152897	Gata3/Slc6a3/Drd2	3
GO:0009712	GO:0009712	catechol-containing compound metabolic process	3/56	56/23210	0.000336815566355722	0.0428317404915401	0.0333187177152897	Gata3/Slc6a3/Drd2	3
GO:0090494	GO:0090494	dopamine uptake	2/56	12/23210	0.000371557512237742	0.0428317404915401	0.0333187177152897	Slc6a3/Drd2	2
GO:0030099	GO:0030099	myeloid cell differentiation	6/56	401/23210	0.000401155637599075	0.0428317404915401	0.0333187177152897	Efna2/Gata3/Clec1b/Cd300lf/Cebpe/Zbtb16	6
GO:0090493	GO:0090493	catecholamine uptake	2/56	13/23210	0.000438433381061325	0.0428317404915401	0.0333187177152897	Slc6a3/Drd2	2
GO:0044419	GO:0044419	interspecies interaction between organisms	6/56	408/23210	0.000439621969854517	0.0428317404915401	0.0333187177152897	Arg1/Rsad2/Oas1b/Defa39/Defa17/Reg3a	6
GO:0021984	GO:0021984	adenohypophysis development	2/56	14/23210	0.000510713586182655	0.0436080521358511	0.0339226088539419	Slc6a3/Drd2	2
GO:0060134	GO:0060134	prepulse inhibition	2/56	15/23210	0.000588372596014754	0.0436080521358511	0.0339226088539419	Slc6a3/Drd2	2
GO:0060700	GO:0060700	regulation of ribonuclease activity	2/56	15/23210	0.000588372596014754	0.0436080521358511	0.0339226088539419	Oas1b/Oas2	2
GO:0035821	GO:0035821	modification of morphology or physiology of other organism	4/56	160/23210	0.000604395484661978	0.0436080521358511	0.0339226088539419	Arg1/Defa39/Defa17/Reg3a	4
GO:1903037	GO:1903037	regulation of leukocyte cell-cell adhesion	5/56	287/23210	0.000636957665807367	0.0436080521358511	0.0339226088539419	Gata3/Arg1/Icos/Zbtb16/Slfn1	5
GO:0045088	GO:0045088	regulation of innate immune response	5/56	289/23210	0.000657222757280445	0.0436080521358511	0.0339226088539419	Arg1/Rsad2/Drd2/A530064D06Rik/Cd300lf	5
GO:0002830	GO:0002830	positive regulation of type 2 immune response	2/56	16/23210	0.000671384966900934	0.0436080521358511	0.0339226088539419	Gata3/Rsad2	2
GO:0050863	GO:0050863	regulation of T cell activation	5/56	304/23210	0.000825023484475911	0.0511514560375065	0.0397906063326181	Gata3/Arg1/Icos/Zbtb16/Slfn1	5
GO:0002726	GO:0002726	positive regulation of T cell cytokine production	2/56	19/23210	0.000952289122743499	0.056163921691038	0.0436897924560629	Gata3/Rsad2	2
GO:0007159	GO:0007159	leukocyte cell-cell adhesion	5/56	319/23210	0.00102296401399279	0.056163921691038	0.0436897924560629	Gata3/Arg1/Icos/Zbtb16/Slfn1	5
GO:0002718	GO:0002718	regulation of cytokine production involved in immune response	3/56	82/23210	0.00102939739169791	0.056163921691038	0.0436897924560629	Gata3/Arg1/Rsad2	3
GO:0042110	GO:0042110	T cell activation	6/56	491/23210	0.00115304042970464	0.060490274850659	0.0470552531636551	Gata3/Arg1/Rsad2/Icos/Zbtb16/Slfn1	6
GO:0002709	GO:0002709	regulation of T cell mediated immunity	3/56	94/23210	0.00152658489720872	0.0743664928497391	0.0578495329468568	Gata3/Arg1/Rsad2	3
GO:0061844	GO:0061844	antimicrobial humoral immune response mediated by antimicrobial peptide	3/56	94/23210	0.00152658489720872	0.0743664928497391	0.0578495329468568	Defa39/Defa17/Reg3a	3
GO:0009713	GO:0009713	catechol-containing compound biosynthetic process	2/56	26/23210	0.00179040827411295	0.0798003331355265	0.0620765054797119	Gata3/Slc6a3	2
GO:0042423	GO:0042423	catecholamine biosynthetic process	2/56	26/23210	0.00179040827411295	0.0798003331355265	0.0620765054797119	Gata3/Slc6a3	2
GO:0002573	GO:0002573	myeloid leukocyte differentiation	4/56	216/23210	0.00183500914503205	0.0798003331355265	0.0620765054797119	Efna2/Gata3/Cd300lf/Cebpe	4
GO:0002367	GO:0002367	cytokine production involved in immune response	3/56	102/23210	0.00192900958470103	0.0798003331355265	0.0620765054797119	Gata3/Arg1/Rsad2	3
GO:0032069	GO:0032069	regulation of nuclease activity	2/56	27/23210	0.0019306532210208	0.0798003331355265	0.0620765054797119	Oas1b/Oas2	2
GO:0051607	GO:0051607	defense response to virus	4/56	227/23210	0.00219799498360565	0.0867614364052742	0.0674915325640658	Rsad2/Oas1b/Oas2/Ifit1	4
GO:0071353	GO:0071353	cellular response to interleukin-4	2/56	29/23210	0.00222628319221745	0.0867614364052742	0.0674915325640658	Gata3/Cd300lf	2
GO:0018958	GO:0018958	phenol-containing compound metabolic process	3/56	109/23210	0.00233066271153166	0.0883062205146995	0.0686932167609331	Gata3/Slc6a3/Drd2	3
GO:0046632	GO:0046632	alpha-beta T cell differentiation	3/56	112/23210	0.00251747652626288	0.0902672722656453	0.0702187146502318	Gata3/Rsad2/Zbtb16	3
GO:0070670	GO:0070670	response to interleukin-4	2/56	31/23210	0.00254193819268776	0.0902672722656453	0.0702187146502318	Gata3/Cd300lf	2
GO:0022407	GO:0022407	regulation of cell-cell adhesion	5/56	395/23210	0.002608937384537	0.0902672722656453	0.0702187146502318	Gata3/Arg1/Icos/Zbtb16/Slfn1	5
GO:0001964	GO:0001964	startle response	2/56	32/23210	0.00270721474138873	0.0902672722656453	0.0702187146502318	Slc6a3/Drd2	2
GO:0019730	GO:0019730	antimicrobial humoral response	3/56	115/23210	0.00271331243613743	0.0902672722656453	0.0702187146502318	Defa39/Defa17/Reg3a	3
GO:0042089	GO:0042089	cytokine biosynthetic process	3/56	121/23210	0.00313262095889995	0.101735594950941	0.0791398979090513	Gata3/Cma1/Cebpe	3
GO:0021983	GO:0021983	pituitary gland development	2/56	39/23210	0.00400097023811495	0.126893252948845	0.0987099853159716	Slc6a3/Drd2	2
GO:0009615	GO:0009615	response to virus	4/56	270/23210	0.00409333074028533	0.126893252948845	0.0987099853159716	Rsad2/Oas1b/Oas2/Ifit1	4
GO:0035270	GO:0035270	endocrine system development	3/56	136/23210	0.00434831503173952	0.12880036359751	0.100193522539196	Gata3/Slc6a3/Drd2	3
GO:0042417	GO:0042417	dopamine metabolic process	2/56	41/23210	0.00441388331078077	0.12880036359751	0.100193522539196	Slc6a3/Drd2	2
GO:0002456	GO:0002456	T cell mediated immunity	3/56	137/23210	0.00443813569580864	0.12880036359751	0.100193522539196	Gata3/Arg1/Rsad2	3
GO:0042220	GO:0042220	response to cocaine	2/56	42/23210	0.00462743423258071	0.131496256109169	0.102290651457047	Slc6a3/Drd2	2
GO:0040018	GO:0040018	positive regulation of multicellular organism growth	2/56	43/23210	0.00484568382860921	0.132190254844459	0.102830511562907	Slc6a3/Drd2	2
GO:0051673	GO:0051673	membrane disruption in other organism	2/56	43/23210	0.00484568382860921	0.132190254844459	0.102830511562907	Defa39/Defa17	2
GO:0007409	GO:0007409	axonogenesis	5/56	470/23210	0.00545224828090829	0.144087346017635	0.112085232895336	Efna2/Gata3/Nptx1/Drd2/Trim46	5
GO:0002700	GO:0002700	regulation of production of molecular mediator of immune response	3/56	148/23210	0.00550104834582465	0.144087346017635	0.112085232895336	Gata3/Arg1/Rsad2	3
GO:0002683	GO:0002683	negative regulation of immune system process	5/56	473/23210	0.00559870186138904	0.144087346017635	0.112085232895336	Arg1/Drd2/Cd300lf/Zbtb16/Slfn1	5
GO:0001504	GO:0001504	neurotransmitter uptake	2/56	47/23210	0.00576520844271252	0.145624894738146	0.113281288698913	Slc6a3/Drd2	2
GO:0050709	GO:0050709	negative regulation of protein secretion	3/56	152/23210	0.00592221461197768	0.146212644817349	0.113738498206426	Rsad2/Stxbp5l/Drd2	3
GO:1901615	GO:1901615	organic hydroxy compound metabolic process	5/56	481/23210	0.00600286518311695	0.146212644817349	0.113738498206426	Gata3/Slc6a3/Dgat2/Drd2/Ces1d	5
GO:0046631	GO:0046631	alpha-beta T cell activation	3/56	157/23210	0.00647520138030357	0.152934144123904	0.118967137889254	Gata3/Rsad2/Zbtb16	3
GO:0046189	GO:0046189	phenol-containing compound biosynthetic process	2/56	50/23210	0.00650306477946218	0.152934144123904	0.118967137889254	Gata3/Slc6a3	2
GO:0002792	GO:0002792	negative regulation of peptide secretion	3/56	162/23210	0.00705805199138899	0.160194488315614	0.124614943835576	Rsad2/Stxbp5l/Drd2	3
GO:0030879	GO:0030879	mammary gland development	3/56	163/23210	0.00717824050503284	0.160194488315614	0.124614943835576	Gata3/Slc6a3/Oas2	3
GO:0002720	GO:0002720	positive regulation of cytokine production involved in immune response	2/56	53/23210	0.00728156765070973	0.160194488315614	0.124614943835576	Gata3/Rsad2	2
GO:0043666	GO:0043666	regulation of phosphoprotein phosphatase activity	2/56	53/23210	0.00728156765070973	0.160194488315614	0.124614943835576	Styxl1/Drd2	2
GO:0046676	GO:0046676	negative regulation of insulin secretion	2/56	55/23210	0.00782285244881542	0.169370964129908	0.131753304401102	Stxbp5l/Drd2	2
GO:0002227	GO:0002227	innate immune response in mucosa	2/56	56/23210	0.00810011307409169	0.169977757431709	0.132225327590031	Defa39/Defa17	2
GO:0072347	GO:0072347	response to anesthetic	2/56	56/23210	0.00810011307409169	0.169977757431709	0.132225327590031	Slc6a3/Drd2	2
GO:0045071	GO:0045071	negative regulation of viral genome replication	2/56	57/23210	0.00838175641461593	0.170550934631457	0.132671200886332	Rsad2/Oas1b	2
GO:0045807	GO:0045807	positive regulation of endocytosis	3/56	175/23210	0.00871594550011011	0.170550934631457	0.132671200886332	Drd2/Cd300lf/Sirpb1a	3
GO:0002705	GO:0002705	positive regulation of leukocyte mediated immunity	3/56	176/23210	0.00885212370635995	0.170550934631457	0.132671200886332	Gata3/Arg1/Rsad2	3
GO:0048489	GO:0048489	synaptic vesicle transport	3/56	176/23210	0.00885212370635995	0.170550934631457	0.132671200886332	Stxbp5l/Drd2/Trim46	3
GO:0097480	GO:0097480	establishment of synaptic vesicle localization	3/56	176/23210	0.00885212370635995	0.170550934631457	0.132671200886332	Stxbp5l/Drd2/Trim46	3
GO:0015872	GO:0015872	dopamine transport	2/56	59/23210	0.00895810339951143	0.170550934631457	0.132671200886332	Slc6a3/Drd2	2
GO:0019221	GO:0019221	cytokine-mediated signaling pathway	4/56	341/23210	0.00922768443077221	0.170550934631457	0.132671200886332	Ccl24/Arg1/Oas2/Cd300lf	4
GO:0007595	GO:0007595	lactation	2/56	60/23210	0.00925276331578287	0.170550934631457	0.132671200886332	Slc6a3/Oas2	2
GO:0045824	GO:0045824	negative regulation of innate immune response	2/56	60/23210	0.00925276331578287	0.170550934631457	0.132671200886332	Arg1/Drd2	2
GO:0097006	GO:0097006	regulation of plasma lipoprotein particle levels	2/56	61/23210	0.00955171849063539	0.173713920283022	0.1351316805412	Dgat2/Ces1d	2
GO:0002695	GO:0002695	negative regulation of leukocyte activation	3/56	182/23210	0.00969549127917252	0.174008554010412	0.135360875476536	Arg1/Cd300lf/Slfn1	3
GO:0001764	GO:0001764	neuron migration	3/56	185/23210	0.0101341850265949	0.177712202520629	0.138241935592525	Gata3/Drd2/Trim46	3
GO:0034121	GO:0034121	regulation of toll-like receptor signaling pathway	2/56	63/23210	0.0101624280033791	0.177712202520629	0.138241935592525	Rsad2/Cd300lf	2
GO:0050870	GO:0050870	positive regulation of T cell activation	3/56	187/23210	0.0104329877529807	0.177882441188321	0.138374363881639	Gata3/Icos/Zbtb16	3
GO:0097479	GO:0097479	synaptic vesicle localization	3/56	187/23210	0.0104329877529807	0.177882441188321	0.138374363881639	Stxbp5l/Drd2/Trim46	3
GO:0006959	GO:0006959	humoral immune response	4/56	355/23210	0.0105817078070685	0.178190733936315	0.138614184139377	Gata3/Defa39/Defa17/Reg3a	4
GO:0002822	GO:0002822	regulation of adaptive immune response based on somatic recombination of immune receptors built from immunoglobulin superfamily domains	3/56	189/23210	0.0107368820179455	0.178598866737533	0.138931669757241	Gata3/Arg1/Rsad2	3
GO:0050678	GO:0050678	regulation of epithelial cell proliferation	4/56	358/23210	0.0108877168714761	0.178925853164981	0.139186031787545	Ccl24/Gata3/Arg1/Reg3a	4
GO:0090278	GO:0090278	negative regulation of peptide hormone secretion	2/56	66/23210	0.0111101673805008	0.180407956035751	0.140338956385273	Stxbp5l/Drd2	2
GO:0002706	GO:0002706	regulation of lymphocyte mediated immunity	3/56	195/23210	0.0116792704591878	0.182336745825909	0.141839357765485	Gata3/Arg1/Rsad2	3
GO:0032482	GO:0032482	Rab protein signal transduction	2/56	68/23210	0.0117628610706032	0.182336745825909	0.141839357765485	Rab30/Rab44	2
GO:0046637	GO:0046637	regulation of alpha-beta T cell differentiation	2/56	68/23210	0.0117628610706032	0.182336745825909	0.141839357765485	Gata3/Zbtb16	2
GO:0021536	GO:0021536	diencephalon development	2/56	69/23210	0.0120954044932811	0.182336745825909	0.141839357765485	Slc6a3/Drd2	2
GO:0043903	GO:0043903	regulation of symbiosis, encompassing mutualism through parasitism	3/56	198/23210	0.0121678276154862	0.182336745825909	0.141839357765485	Arg1/Rsad2/Oas1b	3
GO:0031349	GO:0031349	positive regulation of defense response	4/56	370/23210	0.0121689969652849	0.182336745825909	0.141839357765485	Ccl24/Arg1/Rsad2/Cd300lf	4
GO:0050679	GO:0050679	positive regulation of epithelial cell proliferation	3/56	199/23210	0.012333263838322	0.182336745825909	0.141839357765485	Ccl24/Arg1/Reg3a	3
GO:0002385	GO:0002385	mucosal immune response	2/56	70/23210	0.0124320508517665	0.182336745825909	0.141839357765485	Defa39/Defa17	2
GO:0042130	GO:0042130	negative regulation of T cell proliferation	2/56	70/23210	0.0124320508517665	0.182336745825909	0.141839357765485	Arg1/Slfn1	2
GO:0002711	GO:0002711	positive regulation of T cell mediated immunity	2/56	71/23210	0.0127727791522435	0.183442632033977	0.142699624240044	Gata3/Rsad2	2
GO:0050866	GO:0050866	negative regulation of cell activation	3/56	203/23210	0.0130079708801484	0.183442632033977	0.142699624240044	Arg1/Cd300lf/Slfn1	3
GO:1903039	GO:1903039	positive regulation of leukocyte cell-cell adhesion	3/56	203/23210	0.0130079708801484	0.183442632033977	0.142699624240044	Gata3/Icos/Zbtb16	3
GO:0002251	GO:0002251	organ or tissue specific immune response	2/56	72/23210	0.0131175684751382	0.183442632033977	0.142699624240044	Defa39/Defa17	2
GO:0051224	GO:0051224	negative regulation of protein transport	3/56	204/23210	0.0131798958499485	0.183442632033977	0.142699624240044	Rsad2/Stxbp5l/Drd2	3
GO:0002819	GO:0002819	regulation of adaptive immune response	3/56	205/23210	0.0133531230540639	0.183681668377543	0.142885570091498	Gata3/Arg1/Rsad2	3
GO:0019731	GO:0019731	antibacterial humoral response	2/56	73/23210	0.0134663979748932	0.183681668377543	0.142885570091498	Defa39/Defa17	2
GO:0015893	GO:0015893	drug transport	3/56	207/23210	0.013703489799148	0.18506495134691	0.143961622902983	Arg1/Slc6a3/Drd2	3
GO:1904950	GO:1904950	negative regulation of establishment of protein localization	3/56	209/23210	0.0140590820529042	0.18800576392315	0.146249274606062	Rsad2/Stxbp5l/Drd2	3
GO:0050766	GO:0050766	positive regulation of phagocytosis	2/56	77/23210	0.0149017034093565	0.189961157037467	0.147770370654242	Cd300lf/Sirpb1a	2
GO:0045471	GO:0045471	response to ethanol	2/56	78/23210	0.015270423684908	0.189961157037467	0.147770370654242	Slc6a3/Drd2	2
GO:0031348	GO:0031348	negative regulation of defense response	3/56	220/23210	0.0161086848977093	0.189961157037467	0.147770370654242	Gata3/Arg1/Drd2	3
GO:0043279	GO:0043279	response to alkaloid	2/56	81/23210	0.0164000031207783	0.189961157037467	0.147770370654242	Slc6a3/Drd2	2
GO:0043367	GO:0043367	CD4-positive, alpha-beta T cell differentiation	2/56	81/23210	0.0164000031207783	0.189961157037467	0.147770370654242	Gata3/Rsad2	2
GO:0006637	GO:0006637	acyl-CoA metabolic process	2/56	82/23210	0.0167842682640053	0.189961157037467	0.147770370654242	Dgat2/Ces1d	2
GO:0035383	GO:0035383	thioester metabolic process	2/56	82/23210	0.0167842682640053	0.189961157037467	0.147770370654242	Dgat2/Ces1d	2
GO:1903901	GO:1903901	negative regulation of viral life cycle	2/56	82/23210	0.0167842682640053	0.189961157037467	0.147770370654242	Rsad2/Oas1b	2
GO:0032945	GO:0032945	negative regulation of mononuclear cell proliferation	2/56	84/23210	0.0175642857333457	0.189961157037467	0.147770370654242	Arg1/Slfn1	2
GO:0050672	GO:0050672	negative regulation of lymphocyte proliferation	2/56	84/23210	0.0175642857333457	0.189961157037467	0.147770370654242	Arg1/Slfn1	2
GO:1901617	GO:1901617	organic hydroxy compound biosynthetic process	3/56	229/23210	0.0179044464498851	0.189961157037467	0.147770370654242	Gata3/Slc6a3/Ces1d	3
GO:0035304	GO:0035304	regulation of protein dephosphorylation	2/56	86/23210	0.0183594861624958	0.189961157037467	0.147770370654242	Styxl1/Drd2	2
GO:0009410	GO:0009410	response to xenobiotic stimulus	3/56	232/23210	0.0185269136217673	0.189961157037467	0.147770370654242	Slc6a3/Cyp2c40/Drd2	3
GO:1903531	GO:1903531	negative regulation of secretion by cell	3/56	232/23210	0.0185269136217673	0.189961157037467	0.147770370654242	Rsad2/Stxbp5l/Drd2	3
GO:0070664	GO:0070664	negative regulation of leukocyte proliferation	2/56	88/23210	0.0191697106059582	0.189961157037467	0.147770370654242	Arg1/Slfn1	2
GO:0050673	GO:0050673	epithelial cell proliferation	4/56	425/23210	0.0192689872969207	0.189961157037467	0.147770370654242	Ccl24/Gata3/Arg1/Reg3a	4
GO:0001656	GO:0001656	metanephros development	2/56	89/23210	0.0195804074721186	0.189961157037467	0.147770370654242	Gata3/Fras1	2
GO:0051937	GO:0051937	catecholamine transport	2/56	89/23210	0.0195804074721186	0.189961157037467	0.147770370654242	Slc6a3/Drd2	2
GO:0006470	GO:0006470	protein dephosphorylation	3/56	238/23210	0.0198077709770385	0.189961157037467	0.147770370654242	Styxl1/Drd2/Ptprt	3
GO:0040014	GO:0040014	regulation of multicellular organism growth	2/56	90/23210	0.0199948012495401	0.189961157037467	0.147770370654242	Slc6a3/Drd2	2
GO:0001938	GO:0001938	positive regulation of endothelial cell proliferation	2/56	91/23210	0.0204128723870836	0.189961157037467	0.147770370654242	Ccl24/Arg1	2
GO:0022409	GO:0022409	positive regulation of cell-cell adhesion	3/56	242/23210	0.020688327133135	0.189961157037467	0.147770370654242	Gata3/Icos/Zbtb16	3
GO:0099003	GO:0099003	vesicle-mediated transport in synapse	3/56	246/23210	0.0215902314268589	0.189961157037467	0.147770370654242	Stxbp5l/Drd2/Trim46	3
GO:0045069	GO:0045069	regulation of viral genome replication	2/56	94/23210	0.0216889554954728	0.189961157037467	0.147770370654242	Rsad2/Oas1b	2
GO:0060021	GO:0060021	roof of mouth development	2/56	94/23210	0.0216889554954728	0.189961157037467	0.147770370654242	Mmp25/Fras1	2
GO:0045582	GO:0045582	positive regulation of T cell differentiation	2/56	95/23210	0.0221215419558467	0.189961157037467	0.147770370654242	Gata3/Zbtb16	2
GO:0046888	GO:0046888	negative regulation of hormone secretion	2/56	95/23210	0.0221215419558467	0.189961157037467	0.147770370654242	Stxbp5l/Drd2	2
GO:0002703	GO:0002703	regulation of leukocyte mediated immunity	3/56	250/23210	0.0225134994024745	0.189961157037467	0.147770370654242	Gata3/Arg1/Rsad2	3
GO:0048525	GO:0048525	negative regulation of viral process	2/56	97/23210	0.022997437684944	0.189961157037467	0.147770370654242	Rsad2/Oas1b	2
GO:0072676	GO:0072676	lymphocyte migration	2/56	97/23210	0.022997437684944	0.189961157037467	0.147770370654242	Ccl24/Gata3	2
GO:0006591	GO:0006591	ornithine metabolic process	1/56	10/23210	0.0238718261409194	0.189961157037467	0.147770370654242	Arg1	1
GO:0007270	GO:0007270	neuron-neuron synaptic transmission	1/56	10/23210	0.0238718261409194	0.189961157037467	0.147770370654242	Drd2	1
GO:0019336	GO:0019336	phenol-containing compound catabolic process	1/56	10/23210	0.0238718261409194	0.189961157037467	0.147770370654242	Slc6a3	1
GO:0021826	GO:0021826	substrate-independent telencephalic tangential migration	1/56	10/23210	0.0238718261409194	0.189961157037467	0.147770370654242	Drd2	1
GO:0021843	GO:0021843	substrate-independent telencephalic tangential interneuron migration	1/56	10/23210	0.0238718261409194	0.189961157037467	0.147770370654242	Drd2	1
GO:0032253	GO:0032253	dense core granule localization	1/56	10/23210	0.0238718261409194	0.189961157037467	0.147770370654242	Trim46	1
GO:0035336	GO:0035336	long-chain fatty-acyl-CoA metabolic process	1/56	10/23210	0.0238718261409194	0.189961157037467	0.147770370654242	Dgat2	1
GO:0042421	GO:0042421	norepinephrine biosynthetic process	1/56	10/23210	0.0238718261409194	0.189961157037467	0.147770370654242	Gata3	1
GO:0044154	GO:0044154	histone H3-K14 acetylation	1/56	10/23210	0.0238718261409194	0.189961157037467	0.147770370654242	Gata3	1
GO:0048149	GO:0048149	behavioral response to ethanol	1/56	10/23210	0.0238718261409194	0.189961157037467	0.147770370654242	Drd2	1
GO:0051791	GO:0051791	medium-chain fatty acid metabolic process	1/56	10/23210	0.0238718261409194	0.189961157037467	0.147770370654242	Ces1d	1
GO:0051823	GO:0051823	regulation of synapse structural plasticity	1/56	10/23210	0.0238718261409194	0.189961157037467	0.147770370654242	Drd2	1
GO:1901950	GO:1901950	dense core granule transport	1/56	10/23210	0.0238718261409194	0.189961157037467	0.147770370654242	Trim46	1
GO:0033865	GO:0033865	nucleoside bisphosphate metabolic process	2/56	99/23210	0.0238875032661825	0.189961157037467	0.147770370654242	Dgat2/Ces1d	2
GO:0033875	GO:0033875	ribonucleoside bisphosphate metabolic process	2/56	99/23210	0.0238875032661825	0.189961157037467	0.147770370654242	Dgat2/Ces1d	2
GO:0034032	GO:0034032	purine nucleoside bisphosphate metabolic process	2/56	99/23210	0.0238875032661825	0.189961157037467	0.147770370654242	Dgat2/Ces1d	2
GO:0060993	GO:0060993	kidney morphogenesis	2/56	99/23210	0.0238875032661825	0.189961157037467	0.147770370654242	Gata3/Fras1	2
GO:0002702	GO:0002702	positive regulation of production of molecular mediator of immune response	2/56	100/23210	0.024337802298103	0.189961157037467	0.147770370654242	Gata3/Rsad2	2
GO:0035710	GO:0035710	CD4-positive, alpha-beta T cell activation	2/56	100/23210	0.024337802298103	0.189961157037467	0.147770370654242	Gata3/Rsad2	2
GO:0060359	GO:0060359	response to ammonium ion	2/56	100/23210	0.024337802298103	0.189961157037467	0.147770370654242	Slc6a3/Drd2	2
GO:0051650	GO:0051650	establishment of vesicle localization	3/56	258/23210	0.0244241553472103	0.189961157037467	0.147770370654242	Stxbp5l/Drd2/Trim46	3
GO:0002699	GO:0002699	positive regulation of immune effector process	3/56	259/23210	0.0246689986975723	0.189961157037467	0.147770370654242	Gata3/Arg1/Rsad2	3
GO:2000300	GO:2000300	regulation of synaptic vesicle exocytosis	2/56	101/23210	0.0247915869853022	0.189961157037467	0.147770370654242	Stxbp5l/Drd2	2
GO:0051048	GO:0051048	negative regulation of secretion	3/56	261/23210	0.0251626920109196	0.189961157037467	0.147770370654242	Rsad2/Stxbp5l/Drd2	3
GO:0002224	GO:0002224	toll-like receptor signaling pathway	2/56	103/23210	0.0257095382152051	0.189961157037467	0.147770370654242	Rsad2/Cd300lf	2
GO:0048732	GO:0048732	gland development	4/56	467/23210	0.0261273854254949	0.189961157037467	0.147770370654242	Gata3/Slc6a3/Drd2/Oas2	4
GO:0046634	GO:0046634	regulation of alpha-beta T cell activation	2/56	104/23210	0.0261736673713657	0.189961157037467	0.147770370654242	Gata3/Zbtb16	2
GO:0000050	GO:0000050	urea cycle	1/56	11/23210	0.0262279975950621	0.189961157037467	0.147770370654242	Arg1	1
GO:0001865	GO:0001865	NK T cell differentiation	1/56	11/23210	0.0262279975950621	0.189961157037467	0.147770370654242	Zbtb16	1
GO:0006527	GO:0006527	arginine catabolic process	1/56	11/23210	0.0262279975950621	0.189961157037467	0.147770370654242	Arg1	1
GO:0010042	GO:0010042	response to manganese ion	1/56	11/23210	0.0262279975950621	0.189961157037467	0.147770370654242	A3galt2	1
GO:0015809	GO:0015809	arginine transport	1/56	11/23210	0.0262279975950621	0.189961157037467	0.147770370654242	Arg1	1
GO:0021892	GO:0021892	cerebral cortex GABAergic interneuron differentiation	1/56	11/23210	0.0262279975950621	0.189961157037467	0.147770370654242	Drd2	1
GO:0034776	GO:0034776	response to histamine	1/56	11/23210	0.0262279975950621	0.189961157037467	0.147770370654242	Drd2	1
GO:0043653	GO:0043653	mitochondrial fragmentation involved in apoptotic process	1/56	11/23210	0.0262279975950621	0.189961157037467	0.147770370654242	Nptx1	1
GO:0046007	GO:0046007	negative regulation of activated T cell proliferation	1/56	11/23210	0.0262279975950621	0.189961157037467	0.147770370654242	Arg1	1
GO:0051967	GO:0051967	negative regulation of synaptic transmission, glutamatergic	1/56	11/23210	0.0262279975950621	0.189961157037467	0.147770370654242	Drd2	1
GO:0061085	GO:0061085	regulation of histone H3-K27 methylation	1/56	11/23210	0.0262279975950621	0.189961157037467	0.147770370654242	Gata3	1
GO:0070943	GO:0070943	neutrophil mediated killing of symbiont cell	1/56	11/23210	0.0262279975950621	0.189961157037467	0.147770370654242	Arg1	1
GO:0072172	GO:0072172	mesonephric tubule formation	1/56	11/23210	0.0262279975950621	0.189961157037467	0.147770370654242	Gata3	1
GO:0072178	GO:0072178	nephric duct morphogenesis	1/56	11/23210	0.0262279975950621	0.189961157037467	0.147770370654242	Gata3	1
GO:0072182	GO:0072182	regulation of nephron tubule epithelial cell differentiation	1/56	11/23210	0.0262279975950621	0.189961157037467	0.147770370654242	Gata3	1
GO:0098722	GO:0098722	asymmetric stem cell division	1/56	11/23210	0.0262279975950621	0.189961157037467	0.147770370654242	Zbtb16	1
GO:1902513	GO:1902513	regulation of organelle transport along microtubule	1/56	11/23210	0.0262279975950621	0.189961157037467	0.147770370654242	Trim46	1
GO:0050764	GO:0050764	regulation of phagocytosis	2/56	105/23210	0.026641207409305	0.189961157037467	0.147770370654242	Cd300lf/Sirpb1a	2
GO:1902803	GO:1902803	regulation of synaptic vesicle transport	2/56	106/23210	0.027112139803445	0.189961157037467	0.147770370654242	Stxbp5l/Drd2	2
GO:0030217	GO:0030217	T cell differentiation	3/56	269/23210	0.0271908572413733	0.189961157037467	0.147770370654242	Gata3/Rsad2/Zbtb16	3
GO:0001823	GO:0001823	mesonephros development	2/56	107/23210	0.0275864460949146	0.189961157037467	0.147770370654242	Gata3/Zbtb16	2
GO:0001959	GO:0001959	regulation of cytokine-mediated signaling pathway	2/56	108/23210	0.028064107891346	0.189961157037467	0.147770370654242	Arg1/Cd300lf	2
GO:0030316	GO:0030316	osteoclast differentiation	2/56	108/23210	0.028064107891346	0.189961157037467	0.147770370654242	Efna2/Cd300lf	2
GO:0045621	GO:0045621	positive regulation of lymphocyte differentiation	2/56	108/23210	0.028064107891346	0.189961157037467	0.147770370654242	Gata3/Zbtb16	2
GO:0015844	GO:0015844	monoamine transport	2/56	109/23210	0.0285451068666696	0.189961157037467	0.147770370654242	Slc6a3/Drd2	2
GO:0032963	GO:0032963	collagen metabolic process	2/56	109/23210	0.0285451068666696	0.189961157037467	0.147770370654242	Arg1/Mmp25	2
GO:0050829	GO:0050829	defense response to Gram-negative bacterium	2/56	109/23210	0.0285451068666696	0.189961157037467	0.147770370654242	Defa39/Defa17	2
GO:0006123	GO:0006123	mitochondrial electron transport, cytochrome c to oxygen	1/56	12/23210	0.0285785830571372	0.189961157037467	0.147770370654242	Cox6a2	1
GO:0007195	GO:0007195	adenylate cyclase-inhibiting dopamine receptor signaling pathway	1/56	12/23210	0.0285785830571372	0.189961157037467	0.147770370654242	Drd2	1
GO:0010838	GO:0010838	positive regulation of keratinocyte proliferation	1/56	12/23210	0.0285785830571372	0.189961157037467	0.147770370654242	Reg3a	1
GO:0019627	GO:0019627	urea metabolic process	1/56	12/23210	0.0285785830571372	0.189961157037467	0.147770370654242	Arg1	1
GO:0019646	GO:0019646	aerobic electron transport chain	1/56	12/23210	0.0285785830571372	0.189961157037467	0.147770370654242	Cox6a2	1
GO:0030432	GO:0030432	peristalsis	1/56	12/23210	0.0285785830571372	0.189961157037467	0.147770370654242	Drd2	1
GO:0032754	GO:0032754	positive regulation of interleukin-5 production	1/56	12/23210	0.0285785830571372	0.189961157037467	0.147770370654242	Gata3	1
GO:0033004	GO:0033004	negative regulation of mast cell activation	1/56	12/23210	0.0285785830571372	0.189961157037467	0.147770370654242	Cd300lf	1
GO:0035457	GO:0035457	cellular response to interferon-alpha	1/56	12/23210	0.0285785830571372	0.189961157037467	0.147770370654242	Ifit1	1
GO:0060124	GO:0060124	positive regulation of growth hormone secretion	1/56	12/23210	0.0285785830571372	0.189961157037467	0.147770370654242	Drd2	1
GO:0060159	GO:0060159	regulation of dopamine receptor signaling pathway	1/56	12/23210	0.0285785830571372	0.189961157037467	0.147770370654242	Drd2	1
GO:0072176	GO:0072176	nephric duct development	1/56	12/23210	0.0285785830571372	0.189961157037467	0.147770370654242	Gata3	1
GO:2000615	GO:2000615	regulation of histone H3-K9 acetylation	1/56	12/23210	0.0285785830571372	0.189961157037467	0.147770370654242	Gata3	1
GO:0051648	GO:0051648	vesicle localization	3/56	277/23210	0.0293043299600939	0.189961157037467	0.147770370654242	Stxbp5l/Drd2/Trim46	3
GO:0019079	GO:0019079	viral genome replication	2/56	111/23210	0.0295170433799894	0.189961157037467	0.147770370654242	Rsad2/Oas1b	2
GO:0007589	GO:0007589	body fluid secretion	2/56	112/23210	0.0300079445955116	0.189961157037467	0.147770370654242	Slc6a3/Oas2	2
GO:0001822	GO:0001822	kidney development	3/56	281/23210	0.0303929869031787	0.189961157037467	0.147770370654242	Gata3/Fras1/Zbtb16	3
GO:2000146	GO:2000146	negative regulation of cell motility	3/56	281/23210	0.0303929869031787	0.189961157037467	0.147770370654242	Gata3/Drd2/Ptprt	3
GO:0050708	GO:0050708	regulation of protein secretion	4/56	490/23210	0.0304348092796968	0.189961157037467	0.147770370654242	Gata3/Rsad2/Stxbp5l/Drd2	4
GO:0002517	GO:0002517	T cell tolerance induction	1/56	13/23210	0.0309235955301431	0.189961157037467	0.147770370654242	Icos	1
GO:0002756	GO:0002756	MyD88-independent toll-like receptor signaling pathway	1/56	13/23210	0.0309235955301431	0.189961157037467	0.147770370654242	Cd300lf	1
GO:0015802	GO:0015802	basic amino acid transport	1/56	13/23210	0.0309235955301431	0.189961157037467	0.147770370654242	Arg1	1
GO:0031223	GO:0031223	auditory behavior	1/56	13/23210	0.0309235955301431	0.189961157037467	0.147770370654242	Drd2	1
GO:0035810	GO:0035810	positive regulation of urine volume	1/56	13/23210	0.0309235955301431	0.189961157037467	0.147770370654242	Drd2	1
GO:0043970	GO:0043970	histone H3-K9 acetylation	1/56	13/23210	0.0309235955301431	0.189961157037467	0.147770370654242	Gata3	1
GO:0046322	GO:0046322	negative regulation of fatty acid oxidation	1/56	13/23210	0.0309235955301431	0.189961157037467	0.147770370654242	Dgat2	1
GO:0050746	GO:0050746	regulation of lipoprotein metabolic process	1/56	13/23210	0.0309235955301431	0.189961157037467	0.147770370654242	Dgat2	1
GO:0070942	GO:0070942	neutrophil mediated cytotoxicity	1/56	13/23210	0.0309235955301431	0.189961157037467	0.147770370654242	Arg1	1
GO:0071941	GO:0071941	nitrogen cycle metabolic process	1/56	13/23210	0.0309235955301431	0.189961157037467	0.147770370654242	Arg1	1
GO:0072160	GO:0072160	nephron tubule epithelial cell differentiation	1/56	13/23210	0.0309235955301431	0.189961157037467	0.147770370654242	Gata3	1
GO:1903651	GO:1903651	positive regulation of cytoplasmic transport	1/56	13/23210	0.0309235955301431	0.189961157037467	0.147770370654242	Trim46	1
GO:0071346	GO:0071346	cellular response to interferon-gamma	2/56	115/23210	0.0315001635179399	0.189961157037467	0.147770370654242	Ccl24/Arg1	2
GO:2001023	GO:2001023	regulation of response to drug	2/56	115/23210	0.0315001635179399	0.189961157037467	0.147770370654242	Arg1/Drd2	2
GO:0051952	GO:0051952	regulation of amine transport	2/56	118/23210	0.0330212794502233	0.189961157037467	0.147770370654242	Arg1/Drd2	2
GO:0060759	GO:0060759	regulation of response to cytokine stimulus	2/56	118/23210	0.0330212794502233	0.189961157037467	0.147770370654242	Arg1/Cd300lf	2
GO:0002829	GO:0002829	negative regulation of type 2 immune response	1/56	14/23210	0.033263047987371	0.189961157037467	0.147770370654242	Arg1	1
GO:0007194	GO:0007194	negative regulation of adenylate cyclase activity	1/56	14/23210	0.033263047987371	0.189961157037467	0.147770370654242	Drd2	1
GO:0031987	GO:0031987	locomotion involved in locomotory behavior	1/56	14/23210	0.033263047987371	0.189961157037467	0.147770370654242	Drd2	1
GO:0032736	GO:0032736	positive regulation of interleukin-13 production	1/56	14/23210	0.033263047987371	0.189961157037467	0.147770370654242	Gata3	1
GO:0035815	GO:0035815	positive regulation of renal sodium excretion	1/56	14/23210	0.033263047987371	0.189961157037467	0.147770370654242	Drd2	1
GO:0046459	GO:0046459	short-chain fatty acid metabolic process	1/56	14/23210	0.033263047987371	0.189961157037467	0.147770370654242	Ces1d	1
GO:0048755	GO:0048755	branching morphogenesis of a nerve	1/56	14/23210	0.033263047987371	0.189961157037467	0.147770370654242	Drd2	1
GO:0097154	GO:0097154	GABAergic neuron differentiation	1/56	14/23210	0.033263047987371	0.189961157037467	0.147770370654242	Drd2	1
GO:0099151	GO:0099151	regulation of postsynaptic density assembly	1/56	14/23210	0.033263047987371	0.189961157037467	0.147770370654242	Nptx1	1
GO:0003073	GO:0003073	regulation of systemic arterial blood pressure	2/56	119/23210	0.0335346567216003	0.189961157037467	0.147770370654242	Drd2/Klk1b27	2
GO:0050868	GO:0050868	negative regulation of T cell activation	2/56	119/23210	0.0335346567216003	0.189961157037467	0.147770370654242	Arg1/Slfn1	2
GO:0030100	GO:0030100	regulation of endocytosis	3/56	293/23210	0.0337861726125985	0.189961157037467	0.147770370654242	Drd2/Cd300lf/Sirpb1a	3
GO:0006836	GO:0006836	neurotransmitter transport	3/56	297/23210	0.034959478827607	0.189961157037467	0.147770370654242	Slc6a3/Stxbp5l/Drd2	3
GO:0006639	GO:0006639	acylglycerol metabolic process	2/56	122/23210	0.03509355787494	0.189961157037467	0.147770370654242	Dgat2/Ces1d	2
GO:0015837	GO:0015837	amine transport	2/56	122/23210	0.03509355787494	0.189961157037467	0.147770370654242	Arg1/Drd2	2
GO:0006590	GO:0006590	thyroid hormone generation	1/56	15/23210	0.035596953372468	0.189961157037467	0.147770370654242	Gata3	1
GO:0030259	GO:0030259	lipid glycosylation	1/56	15/23210	0.035596953372468	0.189961157037467	0.147770370654242	A3galt2	1
GO:0031280	GO:0031280	negative regulation of cyclase activity	1/56	15/23210	0.035596953372468	0.189961157037467	0.147770370654242	Drd2	1
GO:0034162	GO:0034162	toll-like receptor 9 signaling pathway	1/56	15/23210	0.035596953372468	0.189961157037467	0.147770370654242	Rsad2	1
GO:0035337	GO:0035337	fatty-acyl-CoA metabolic process	1/56	15/23210	0.035596953372468	0.189961157037467	0.147770370654242	Dgat2	1
GO:0042416	GO:0042416	dopamine biosynthetic process	1/56	15/23210	0.035596953372468	0.189961157037467	0.147770370654242	Slc6a3	1
GO:0045605	GO:0045605	negative regulation of epidermal cell differentiation	1/56	15/23210	0.035596953372468	0.189961157037467	0.147770370654242	Reg3a	1
GO:0051712	GO:0051712	positive regulation of killing of cells of other organism	1/56	15/23210	0.035596953372468	0.189961157037467	0.147770370654242	Arg1	1
GO:0055089	GO:0055089	fatty acid homeostasis	1/56	15/23210	0.035596953372468	0.189961157037467	0.147770370654242	Dgat2	1
GO:0060330	GO:0060330	regulation of response to interferon-gamma	1/56	15/23210	0.035596953372468	0.189961157037467	0.147770370654242	Arg1	1
GO:0060334	GO:0060334	regulation of interferon-gamma-mediated signaling pathway	1/56	15/23210	0.035596953372468	0.189961157037467	0.147770370654242	Arg1	1
GO:0071599	GO:0071599	otic vesicle development	1/56	15/23210	0.035596953372468	0.189961157037467	0.147770370654242	Gata3	1
GO:0098962	GO:0098962	regulation of postsynaptic neurotransmitter receptor activity	1/56	15/23210	0.035596953372468	0.189961157037467	0.147770370654242	Nptx1	1
GO:1901386	GO:1901386	negative regulation of voltage-gated calcium channel activity	1/56	15/23210	0.035596953372468	0.189961157037467	0.147770370654242	Drd2	1
GO:0010921	GO:0010921	regulation of phosphatase activity	2/56	123/23210	0.0356193897639315	0.189961157037467	0.147770370654242	Styxl1/Drd2	2
GO:0006638	GO:0006638	neutral lipid metabolic process	2/56	124/23210	0.0361482917595881	0.189961157037467	0.147770370654242	Dgat2/Ces1d	2
GO:0050714	GO:0050714	positive regulation of protein secretion	3/56	302/23210	0.0364556765862018	0.189961157037467	0.147770370654242	Gata3/Stxbp5l/Drd2	3
GO:0072001	GO:0072001	renal system development	3/56	302/23210	0.0364556765862018	0.189961157037467	0.147770370654242	Gata3/Fras1/Zbtb16	3
GO:0008203	GO:0008203	cholesterol metabolic process	2/56	126/23210	0.0372152369634848	0.189961157037467	0.147770370654242	Dgat2/Ces1d	2
GO:0007638	GO:0007638	mechanosensory behavior	1/56	16/23210	0.0379253245995059	0.189961157037467	0.147770370654242	Drd2	1
GO:0032252	GO:0032252	secretory granule localization	1/56	16/23210	0.0379253245995059	0.189961157037467	0.147770370654242	Trim46	1
GO:0051709	GO:0051709	regulation of killing of cells of other organism	1/56	16/23210	0.0379253245995059	0.189961157037467	0.147770370654242	Arg1	1
GO:0051852	GO:0051852	disruption by host of symbiont cells	1/56	16/23210	0.0379253245995059	0.189961157037467	0.147770370654242	Arg1	1
GO:0051873	GO:0051873	killing by host of symbiont cells	1/56	16/23210	0.0379253245995059	0.189961157037467	0.147770370654242	Arg1	1
GO:1901722	GO:1901722	regulation of cell proliferation involved in kidney development	1/56	16/23210	0.0379253245995059	0.189961157037467	0.147770370654242	Gata3	1
GO:0001936	GO:0001936	regulation of endothelial cell proliferation	2/56	129/23210	0.0388382502954603	0.189961157037467	0.147770370654242	Ccl24/Arg1	2
GO:0050830	GO:0050830	defense response to Gram-positive bacterium	2/56	129/23210	0.0388382502954603	0.189961157037467	0.147770370654242	Defa39/Defa17	2
GO:0015696	GO:0015696	ammonium transport	2/56	131/23210	0.039935124041905	0.189961157037467	0.147770370654242	Slc6a3/Drd2	2
GO:1902652	GO:1902652	secondary alcohol metabolic process	2/56	131/23210	0.039935124041905	0.189961157037467	0.147770370654242	Dgat2/Ces1d	2
GO:1903038	GO:1903038	negative regulation of leukocyte cell-cell adhesion	2/56	131/23210	0.039935124041905	0.189961157037467	0.147770370654242	Arg1/Slfn1	2
GO:0010867	GO:0010867	positive regulation of triglyceride biosynthetic process	1/56	17/23210	0.0402481745530466	0.189961157037467	0.147770370654242	Dgat2	1
GO:0032225	GO:0032225	regulation of synaptic transmission, dopaminergic	1/56	17/23210	0.0402481745530466	0.189961157037467	0.147770370654242	Drd2	1
GO:0042756	GO:0042756	drinking behavior	1/56	17/23210	0.0402481745530466	0.189961157037467	0.147770370654242	Drd2	1
GO:0043278	GO:0043278	response to morphine	1/56	17/23210	0.0402481745530466	0.189961157037467	0.147770370654242	Drd2	1
GO:0045026	GO:0045026	plasma membrane fusion	1/56	17/23210	0.0402481745530466	0.189961157037467	0.147770370654242	Mymx	1
GO:0045064	GO:0045064	T-helper 2 cell differentiation	1/56	17/23210	0.0402481745530466	0.189961157037467	0.147770370654242	Gata3	1
GO:0051350	GO:0051350	negative regulation of lyase activity	1/56	17/23210	0.0402481745530466	0.189961157037467	0.147770370654242	Drd2	1
GO:0090185	GO:0090185	negative regulation of kidney development	1/56	17/23210	0.0402481745530466	0.189961157037467	0.147770370654242	Gata3	1
GO:1904889	GO:1904889	regulation of excitatory synapse assembly	1/56	17/23210	0.0402481745530466	0.189961157037467	0.147770370654242	Nptx1	1
GO:1905331	GO:1905331	negative regulation of morphogenesis of an epithelium	1/56	17/23210	0.0402481745530466	0.189961157037467	0.147770370654242	Gata3	1
GO:0043062	GO:0043062	extracellular structure organization	3/56	315/23210	0.0404986398229812	0.189961157037467	0.147770370654242	Cma1/Mmp25/Ces1d	3
GO:0051271	GO:0051271	negative regulation of cellular component movement	3/56	316/23210	0.0408187313204566	0.189961157037467	0.147770370654242	Gata3/Drd2/Ptprt	3
GO:0046928	GO:0046928	regulation of neurotransmitter secretion	2/56	133/23210	0.0410437319172075	0.189961157037467	0.147770370654242	Stxbp5l/Drd2	2
GO:1901568	GO:1901568	fatty acid derivative metabolic process	2/56	133/23210	0.0410437319172075	0.189961157037467	0.147770370654242	Cyp2c40/Dgat2	2
GO:0016125	GO:0016125	sterol metabolic process	2/56	135/23210	0.0421639398092344	0.189961157037467	0.147770370654242	Dgat2/Ces1d	2
GO:0045598	GO:0045598	regulation of fat cell differentiation	2/56	135/23210	0.0421639398092344	0.189961157037467	0.147770370654242	Gata3/Zbtb16	2
GO:0002031	GO:0002031	G protein-coupled receptor internalization	1/56	18/23210	0.0425655160882092	0.189961157037467	0.147770370654242	Drd2	1
GO:0014072	GO:0014072	response to isoquinoline alkaloid	1/56	18/23210	0.0425655160882092	0.189961157037467	0.147770370654242	Drd2	1
GO:0032674	GO:0032674	regulation of interleukin-5 production	1/56	18/23210	0.0425655160882092	0.189961157037467	0.147770370654242	Gata3	1
GO:0033604	GO:0033604	negative regulation of catecholamine secretion	1/56	18/23210	0.0425655160882092	0.189961157037467	0.147770370654242	Drd2	1
GO:0042415	GO:0042415	norepinephrine metabolic process	1/56	18/23210	0.0425655160882092	0.189961157037467	0.147770370654242	Gata3	1
GO:0042754	GO:0042754	negative regulation of circadian rhythm	1/56	18/23210	0.0425655160882092	0.189961157037467	0.147770370654242	Drd2	1
GO:0045722	GO:0045722	positive regulation of gluconeogenesis	1/56	18/23210	0.0425655160882092	0.189961157037467	0.147770370654242	Dgat2	1
GO:0099150	GO:0099150	regulation of postsynaptic specialization assembly	1/56	18/23210	0.0425655160882092	0.189961157037467	0.147770370654242	Nptx1	1
GO:0150052	GO:0150052	regulation of postsynapse assembly	1/56	18/23210	0.0425655160882092	0.189961157037467	0.147770370654242	Nptx1	1
GO:2000696	GO:2000696	regulation of epithelial cell differentiation involved in kidney development	1/56	18/23210	0.0425655160882092	0.189961157037467	0.147770370654242	Gata3	1
GO:0017158	GO:0017158	regulation of calcium ion-dependent exocytosis	2/56	136/23210	0.0427283521193463	0.189961157037467	0.147770370654242	Stxbp5l/Drd2	2
GO:0050905	GO:0050905	neuromuscular process	2/56	136/23210	0.0427283521193463	0.189961157037467	0.147770370654242	Slc6a3/Drd2	2
GO:0002221	GO:0002221	pattern recognition receptor signaling pathway	2/56	137/23210	0.0432956145848802	0.189961157037467	0.147770370654242	Rsad2/Cd300lf	2
GO:0034341	GO:0034341	response to interferon-gamma	2/56	137/23210	0.0432956145848802	0.189961157037467	0.147770370654242	Ccl24/Arg1	2
GO:0016079	GO:0016079	synaptic vesicle exocytosis	2/56	138/23210	0.0438657107161793	0.189961157037467	0.147770370654242	Stxbp5l/Drd2	2
GO:0002758	GO:0002758	innate immune response-activating signal transduction	2/56	139/23210	0.0444386240840222	0.189961157037467	0.147770370654242	Rsad2/Cd300lf	2
GO:0001975	GO:0001975	response to amphetamine	1/56	19/23210	0.0448773620307351	0.189961157037467	0.147770370654242	Drd2	1
GO:0002710	GO:0002710	negative regulation of T cell mediated immunity	1/56	19/23210	0.0448773620307351	0.189961157037467	0.147770370654242	Arg1	1
GO:0003180	GO:0003180	aortic valve morphogenesis	1/56	19/23210	0.0448773620307351	0.189961157037467	0.147770370654242	Gata3	1
GO:0003215	GO:0003215	cardiac right ventricle morphogenesis	1/56	19/23210	0.0448773620307351	0.189961157037467	0.147770370654242	Gata3	1
GO:0006071	GO:0006071	glycerol metabolic process	1/56	19/23210	0.0448773620307351	0.189961157037467	0.147770370654242	Dgat2	1
GO:0030220	GO:0030220	platelet formation	1/56	19/23210	0.0448773620307351	0.189961157037467	0.147770370654242	Clec1b	1
GO:0032634	GO:0032634	interleukin-5 production	1/56	19/23210	0.0448773620307351	0.189961157037467	0.147770370654242	Gata3	1
GO:0032656	GO:0032656	regulation of interleukin-13 production	1/56	19/23210	0.0448773620307351	0.189961157037467	0.147770370654242	Gata3	1
GO:0034063	GO:0034063	stress granule assembly	1/56	19/23210	0.0448773620307351	0.189961157037467	0.147770370654242	Styxl1	1
GO:0040037	GO:0040037	negative regulation of fibroblast growth factor receptor signaling pathway	1/56	19/23210	0.0448773620307351	0.189961157037467	0.147770370654242	Gata3	1
GO:0051818	GO:0051818	disruption of cells of other organism involved in symbiotic interaction	1/56	19/23210	0.0448773620307351	0.189961157037467	0.147770370654242	Arg1	1
GO:0051883	GO:0051883	killing of cells in other organism involved in symbiotic interaction	1/56	19/23210	0.0448773620307351	0.189961157037467	0.147770370654242	Arg1	1
GO:0060123	GO:0060123	regulation of growth hormone secretion	1/56	19/23210	0.0448773620307351	0.189961157037467	0.147770370654242	Drd2	1
GO:0060231	GO:0060231	mesenchymal to epithelial transition	1/56	19/23210	0.0448773620307351	0.189961157037467	0.147770370654242	Gata3	1
GO:0072189	GO:0072189	ureter development	1/56	19/23210	0.0448773620307351	0.189961157037467	0.147770370654242	Gata3	1
GO:1905276	GO:1905276	regulation of epithelial tube formation	1/56	19/23210	0.0448773620307351	0.189961157037467	0.147770370654242	Gata3	1
GO:1905874	GO:1905874	regulation of postsynaptic density organization	1/56	19/23210	0.0448773620307351	0.189961157037467	0.147770370654242	Nptx1	1
GO:2000114	GO:2000114	regulation of establishment of cell polarity	1/56	19/23210	0.0448773620307351	0.189961157037467	0.147770370654242	Gata3	1
GO:0002824	GO:0002824	positive regulation of adaptive immune response based on somatic recombination of immune receptors built from immunoglobulin superfamily domains	2/56	140/23210	0.045014338319436	0.189961157037467	0.147770370654242	Gata3/Rsad2	2
GO:0002793	GO:0002793	positive regulation of peptide secretion	3/56	331/23210	0.0457745180100501	0.189961157037467	0.147770370654242	Gata3/Stxbp5l/Drd2	3
GO:0040013	GO:0040013	negative regulation of locomotion	3/56	332/23210	0.0461151344069987	0.189961157037467	0.147770370654242	Gata3/Drd2/Ptprt	3
GO:0001935	GO:0001935	endothelial cell proliferation	2/56	143/23210	0.0467581234411862	0.189961157037467	0.147770370654242	Ccl24/Arg1	2
GO:0030326	GO:0030326	embryonic limb morphogenesis	2/56	143/23210	0.0467581234411862	0.189961157037467	0.147770370654242	Fras1/Zbtb16	2
GO:0035113	GO:0035113	embryonic appendage morphogenesis	2/56	143/23210	0.0467581234411862	0.189961157037467	0.147770370654242	Fras1/Zbtb16	2
GO:0002755	GO:0002755	MyD88-dependent toll-like receptor signaling pathway	1/56	20/23210	0.0471837251770542	0.189961157037467	0.147770370654242	Cd300lf	1
GO:0006525	GO:0006525	arginine metabolic process	1/56	20/23210	0.0471837251770542	0.189961157037467	0.147770370654242	Arg1	1
GO:0006688	GO:0006688	glycosphingolipid biosynthetic process	1/56	20/23210	0.0471837251770542	0.189961157037467	0.147770370654242	A3galt2	1
GO:0014075	GO:0014075	response to amine	1/56	20/23210	0.0471837251770542	0.189961157037467	0.147770370654242	Drd2	1
GO:0033599	GO:0033599	regulation of mammary gland epithelial cell proliferation	1/56	20/23210	0.0471837251770542	0.189961157037467	0.147770370654242	Gata3	1
GO:0034377	GO:0034377	plasma lipoprotein particle assembly	1/56	20/23210	0.0471837251770542	0.189961157037467	0.147770370654242	Ces1d	1
GO:0036344	GO:0036344	platelet morphogenesis	1/56	20/23210	0.0471837251770542	0.189961157037467	0.147770370654242	Clec1b	1
GO:0042053	GO:0042053	regulation of dopamine metabolic process	1/56	20/23210	0.0471837251770542	0.189961157037467	0.147770370654242	Slc6a3	1
GO:0048245	GO:0048245	eosinophil chemotaxis	1/56	20/23210	0.0471837251770542	0.189961157037467	0.147770370654242	Ccl24	1
GO:0048490	GO:0048490	anterograde synaptic vesicle transport	1/56	20/23210	0.0471837251770542	0.189961157037467	0.147770370654242	Trim46	1
GO:0051481	GO:0051481	negative regulation of cytosolic calcium ion concentration	1/56	20/23210	0.0471837251770542	0.189961157037467	0.147770370654242	Drd2	1
GO:0072079	GO:0072079	nephron tubule formation	1/56	20/23210	0.0471837251770542	0.189961157037467	0.147770370654242	Gata3	1
GO:0080111	GO:0080111	DNA demethylation	1/56	20/23210	0.0471837251770542	0.189961157037467	0.147770370654242	Gata3	1
GO:0099514	GO:0099514	synaptic vesicle cytoskeletal transport	1/56	20/23210	0.0471837251770542	0.189961157037467	0.147770370654242	Trim46	1
GO:0099517	GO:0099517	synaptic vesicle transport along microtubule	1/56	20/23210	0.0471837251770542	0.189961157037467	0.147770370654242	Trim46	1
GO:0002708	GO:0002708	positive regulation of lymphocyte mediated immunity	2/56	144/23210	0.047344878655605	0.189961157037467	0.147770370654242	Gata3/Rsad2	2
GO:0098693	GO:0098693	regulation of synaptic vesicle cycle	2/56	144/23210	0.047344878655605	0.189961157037467	0.147770370654242	Stxbp5l/Drd2	2
GO:0006909	GO:0006909	phagocytosis	3/56	336/23210	0.0474902892593668	0.189961157037467	0.147770370654242	Cd300lf/Cebpe/Sirpb1a	3
GO:0032102	GO:0032102	negative regulation of response to external stimulus	3/56	336/23210	0.0474902892593668	0.189961157037467	0.147770370654242	Gata3/Slc6a3/Drd2	3
GO:1903900	GO:1903900	regulation of viral life cycle	2/56	145/23210	0.047934353789946	0.190371950998743	0.148089926382724	Rsad2/Oas1b	2
GO:0002821	GO:0002821	positive regulation of adaptive immune response	2/56	147/23210	0.0491213998318234	0.190371950998743	0.148089926382724	Gata3/Rsad2	2
GO:0030856	GO:0030856	regulation of epithelial cell differentiation	2/56	147/23210	0.0491213998318234	0.190371950998743	0.148089926382724	Gata3/Reg3a	2
GO:0000413	GO:0000413	protein peptidyl-prolyl isomerization	1/56	21/23210	0.0494846182943495	0.190371950998743	0.148089926382724	Fkbp5	1
GO:0001976	GO:0001976	neurological system process involved in regulation of systemic arterial blood pressure	1/56	21/23210	0.0494846182943495	0.190371950998743	0.148089926382724	Drd2	1
GO:0007625	GO:0007625	grooming behavior	1/56	21/23210	0.0494846182943495	0.190371950998743	0.148089926382724	Drd2	1
GO:0008356	GO:0008356	asymmetric cell division	1/56	21/23210	0.0494846182943495	0.190371950998743	0.148089926382724	Zbtb16	1
GO:0010866	GO:0010866	regulation of triglyceride biosynthetic process	1/56	21/23210	0.0494846182943495	0.190371950998743	0.148089926382724	Dgat2	1
GO:0032332	GO:0032332	positive regulation of chondrocyte differentiation	1/56	21/23210	0.0494846182943495	0.190371950998743	0.148089926382724	Zbtb16	1
GO:0042069	GO:0042069	regulation of catecholamine metabolic process	1/56	21/23210	0.0494846182943495	0.190371950998743	0.148089926382724	Slc6a3	1
GO:0046339	GO:0046339	diacylglycerol metabolic process	1/56	21/23210	0.0494846182943495	0.190371950998743	0.148089926382724	Dgat2	1
GO:0060333	GO:0060333	interferon-gamma-mediated signaling pathway	1/56	21/23210	0.0494846182943495	0.190371950998743	0.148089926382724	Arg1	1
GO:0097107	GO:0097107	postsynaptic density assembly	1/56	21/23210	0.0494846182943495	0.190371950998743	0.148089926382724	Nptx1	1
GO:0050878	GO:0050878	regulation of body fluid levels	3/56	342/23210	0.0495909153980829	0.190371950998743	0.148089926382724	Slc6a3/Drd2/Oas2	3
GO:0044403	GO:0044403	symbiont process	3/56	343/23210	0.0499454198659302	0.190371950998743	0.148089926382724	Arg1/Rsad2/Oas1b	3
GO:0009636	GO:0009636	response to toxic substance	3/56	344/23210	0.050301177066892	0.190371950998743	0.148089926382724	Slc6a3/Drd2/Ces1d	3
GO:0002440	GO:0002440	production of molecular mediator of immune response	3/56	345/23210	0.050658185304663	0.190371950998743	0.148089926382724	Gata3/Arg1/Rsad2	3
GO:0045580	GO:0045580	regulation of T cell differentiation	2/56	150/23210	0.0509219699216825	0.190371950998743	0.148089926382724	Gata3/Zbtb16	2
GO:0050715	GO:0050715	positive regulation of cytokine secretion	2/56	150/23210	0.0509219699216825	0.190371950998743	0.148089926382724	Gata3/Drd2	2
GO:0001655	GO:0001655	urogenital system development	3/56	346/23210	0.0510164428694937	0.190371950998743	0.148089926382724	Gata3/Fras1/Zbtb16	3
GO:0010996	GO:0010996	response to auditory stimulus	1/56	22/23210	0.0517800541206259	0.190371950998743	0.148089926382724	Drd2	1
GO:0019400	GO:0019400	alditol metabolic process	1/56	22/23210	0.0517800541206259	0.190371950998743	0.148089926382724	Dgat2	1
GO:0030252	GO:0030252	growth hormone secretion	1/56	22/23210	0.0517800541206259	0.190371950998743	0.148089926382724	Drd2	1
GO:0032616	GO:0032616	interleukin-13 production	1/56	22/23210	0.0517800541206259	0.190371950998743	0.148089926382724	Gata3	1
GO:0035510	GO:0035510	DNA dealkylation	1/56	22/23210	0.0517800541206259	0.190371950998743	0.148089926382724	Gata3	1
GO:0035634	GO:0035634	response to stilbenoid	1/56	22/23210	0.0517800541206259	0.190371950998743	0.148089926382724	Usp18	1
GO:0045683	GO:0045683	negative regulation of epidermis development	1/56	22/23210	0.0517800541206259	0.190371950998743	0.148089926382724	Reg3a	1
GO:0070734	GO:0070734	histone H3-K27 methylation	1/56	22/23210	0.0517800541206259	0.190371950998743	0.148089926382724	Gata3	1
GO:0072111	GO:0072111	cell proliferation involved in kidney development	1/56	22/23210	0.0517800541206259	0.190371950998743	0.148089926382724	Gata3	1
GO:0099170	GO:0099170	postsynaptic modulation of chemical synaptic transmission	1/56	22/23210	0.0517800541206259	0.190371950998743	0.148089926382724	Drd2	1
GO:0042737	GO:0042737	drug catabolic process	2/56	152/23210	0.0521354999372932	0.190650997089726	0.148306995729622	Slc6a3/Cyp2c40	2
GO:0051250	GO:0051250	negative regulation of lymphocyte activation	2/56	152/23210	0.0521354999372932	0.190650997089726	0.148306995729622	Arg1/Slfn1	2
GO:0071248	GO:0071248	cellular response to metal ion	2/56	154/23210	0.0533594038880659	0.19306686355379	0.150186292994459	Nptx1/A3galt2	2
GO:0050727	GO:0050727	regulation of inflammatory response	3/56	354/23210	0.0539272696369109	0.19306686355379	0.150186292994459	Ccl24/Gata3/Usp18	3
GO:0051896	GO:0051896	regulation of protein kinase B signaling	2/56	155/23210	0.0539752072629013	0.19306686355379	0.150186292994459	Gata3/Drd2	2
GO:0002320	GO:0002320	lymphoid progenitor cell differentiation	1/56	23/23210	0.054070045364771	0.19306686355379	0.150186292994459	Gata3	1
GO:0002719	GO:0002719	negative regulation of cytokine production involved in immune response	1/56	23/23210	0.054070045364771	0.19306686355379	0.150186292994459	Arg1	1
GO:0003176	GO:0003176	aortic valve development	1/56	23/23210	0.054070045364771	0.19306686355379	0.150186292994459	Gata3	1
GO:0034383	GO:0034383	low-density lipoprotein particle clearance	1/56	23/23210	0.054070045364771	0.19306686355379	0.150186292994459	Dgat2	1
GO:0048485	GO:0048485	sympathetic nervous system development	1/56	23/23210	0.054070045364771	0.19306686355379	0.150186292994459	Gata3	1
GO:0050765	GO:0050765	negative regulation of phagocytosis	1/56	23/23210	0.054070045364771	0.19306686355379	0.150186292994459	Cd300lf	1
GO:0050777	GO:0050777	negative regulation of immune response	2/56	158/23210	0.0558378379959588	0.194589848912814	0.151371019990829	Arg1/Drd2	2
GO:0009065	GO:0009065	glutamine family amino acid catabolic process	1/56	24/23210	0.0563546047066257	0.194589848912814	0.151371019990829	Arg1	1
GO:0032352	GO:0032352	positive regulation of hormone metabolic process	1/56	24/23210	0.0563546047066257	0.194589848912814	0.151371019990829	Gata3	1
GO:0032753	GO:0032753	positive regulation of interleukin-4 production	1/56	24/23210	0.0563546047066257	0.194589848912814	0.151371019990829	Gata3	1
GO:0032878	GO:0032878	regulation of establishment or maintenance of cell polarity	1/56	24/23210	0.0563546047066257	0.194589848912814	0.151371019990829	Gata3	1
GO:0035455	GO:0035455	response to interferon-alpha	1/56	24/23210	0.0563546047066257	0.194589848912814	0.151371019990829	Ifit1	1
GO:0035813	GO:0035813	regulation of renal sodium excretion	1/56	24/23210	0.0563546047066257	0.194589848912814	0.151371019990829	Drd2	1
GO:0045922	GO:0045922	negative regulation of fatty acid metabolic process	1/56	24/23210	0.0563546047066257	0.194589848912814	0.151371019990829	Dgat2	1
GO:0051580	GO:0051580	regulation of neurotransmitter uptake	1/56	24/23210	0.0563546047066257	0.194589848912814	0.151371019990829	Drd2	1
GO:0062009	GO:0062009	secondary palate development	1/56	24/23210	0.0563546047066257	0.194589848912814	0.151371019990829	Mmp25	1
GO:0065005	GO:0065005	protein-lipid complex assembly	1/56	24/23210	0.0563546047066257	0.194589848912814	0.151371019990829	Ces1d	1
GO:0072643	GO:0072643	interferon-gamma secretion	1/56	24/23210	0.0563546047066257	0.194589848912814	0.151371019990829	Gata3	1
GO:0072677	GO:0072677	eosinophil migration	1/56	24/23210	0.0563546047066257	0.194589848912814	0.151371019990829	Ccl24	1
GO:0046879	GO:0046879	hormone secretion	3/56	365/23210	0.0580583398499306	0.194589848912814	0.151371019990829	Gata3/Stxbp5l/Drd2	3
GO:0016311	GO:0016311	dephosphorylation	3/56	366/23210	0.0584412051008254	0.194589848912814	0.151371019990829	Styxl1/Drd2/Ptprt	3
GO:0010165	GO:0010165	response to X-ray	1/56	25/23210	0.058633744797043	0.194589848912814	0.151371019990829	Gata3	1
GO:0014821	GO:0014821	phasic smooth muscle contraction	1/56	25/23210	0.058633744797043	0.194589848912814	0.151371019990829	Drd2	1
GO:0021895	GO:0021895	cerebral cortex neuron differentiation	1/56	25/23210	0.058633744797043	0.194589848912814	0.151371019990829	Drd2	1
GO:0032515	GO:0032515	negative regulation of phosphoprotein phosphatase activity	1/56	25/23210	0.058633744797043	0.194589848912814	0.151371019990829	Styxl1	1
GO:0032703	GO:0032703	negative regulation of interleukin-2 production	1/56	25/23210	0.058633744797043	0.194589848912814	0.151371019990829	Gata3	1
GO:0034123	GO:0034123	positive regulation of toll-like receptor signaling pathway	1/56	25/23210	0.058633744797043	0.194589848912814	0.151371019990829	Rsad2	1
GO:0042403	GO:0042403	thyroid hormone metabolic process	1/56	25/23210	0.058633744797043	0.194589848912814	0.151371019990829	Gata3	1
GO:0048148	GO:0048148	behavioral response to cocaine	1/56	25/23210	0.058633744797043	0.194589848912814	0.151371019990829	Drd2	1
GO:0050832	GO:0050832	defense response to fungus	1/56	25/23210	0.058633744797043	0.194589848912814	0.151371019990829	Arg1	1
GO:0061213	GO:0061213	positive regulation of mesonephros development	1/56	25/23210	0.058633744797043	0.194589848912814	0.151371019990829	Gata3	1
GO:0071711	GO:0071711	basement membrane organization	1/56	25/23210	0.058633744797043	0.194589848912814	0.151371019990829	Cma1	1
GO:0098810	GO:0098810	neurotransmitter reuptake	1/56	25/23210	0.058633744797043	0.194589848912814	0.151371019990829	Drd2	1
GO:1903649	GO:1903649	regulation of cytoplasmic transport	1/56	25/23210	0.058633744797043	0.194589848912814	0.151371019990829	Trim46	1
GO:2000679	GO:2000679	positive regulation of transcription regulatory region DNA binding	1/56	25/23210	0.058633744797043	0.194589848912814	0.151371019990829	Gata3	1
GO:0002218	GO:0002218	activation of innate immune response	2/56	164/23210	0.0596302201345487	0.196866825459379	0.153142275091105	Rsad2/Cd300lf	2
GO:0043901	GO:0043901	negative regulation of multi-organism process	2/56	165/23210	0.0602708086014858	0.196866825459379	0.153142275091105	Rsad2/Oas1b	2
GO:0001505	GO:0001505	regulation of neurotransmitter levels	3/56	372/23210	0.0607637473018072	0.196866825459379	0.153142275091105	Slc6a3/Stxbp5l/Drd2	3
GO:0035809	GO:0035809	regulation of urine volume	1/56	26/23210	0.0609074782579603	0.196866825459379	0.153142275091105	Drd2	1
GO:0035812	GO:0035812	renal sodium excretion	1/56	26/23210	0.0609074782579603	0.196866825459379	0.153142275091105	Drd2	1
GO:0045761	GO:0045761	regulation of adenylate cyclase activity	1/56	26/23210	0.0609074782579603	0.196866825459379	0.153142275091105	Drd2	1
GO:0048799	GO:0048799	animal organ maturation	1/56	26/23210	0.0609074782579603	0.196866825459379	0.153142275091105	Gata3	1
GO:0060065	GO:0060065	uterus development	1/56	26/23210	0.0609074782579603	0.196866825459379	0.153142275091105	Gata3	1
GO:0090208	GO:0090208	positive regulation of triglyceride metabolic process	1/56	26/23210	0.0609074782579603	0.196866825459379	0.153142275091105	Dgat2	1
GO:1900273	GO:1900273	positive regulation of long-term synaptic potentiation	1/56	26/23210	0.0609074782579603	0.196866825459379	0.153142275091105	Drd2	1
GO:1904893	GO:1904893	negative regulation of STAT cascade	1/56	26/23210	0.0609074782579603	0.196866825459379	0.153142275091105	Ptprt	1
GO:0009914	GO:0009914	hormone transport	3/56	373/23210	0.0611550440434333	0.197199716489936	0.153401230299318	Gata3/Stxbp5l/Drd2	3
GO:0035303	GO:0035303	regulation of dephosphorylation	2/56	167/23210	0.0615591581872838	0.198034650394941	0.154050723566986	Styxl1/Drd2	2
GO:0097164	GO:0097164	ammonium ion metabolic process	2/56	168/23210	0.062206889739197	0.199125167340392	0.154899034325602	Slc6a3/Drd2	2
GO:1902107	GO:1902107	positive regulation of leukocyte differentiation	2/56	168/23210	0.062206889739197	0.199125167340392	0.154899034325602	Gata3/Zbtb16	2
GO:0006631	GO:0006631	fatty acid metabolic process	3/56	376/23210	0.0623361044386711	0.199125167340392	0.154899034325602	Cyp2c40/Dgat2/Ces1d	3
