# Supplementary material for: The Murine Reg3a Stimulated by Lactobacillus casei Promotes Intestinal Cell Proliferation and Inhibits the Multiplication of Porcine Diarrhea Causative Agent in vitro
Source: Front Microbiol. 2021 Jun 18;12:675263. doi: 10.3389/fmicb.2021.675263 (PMC8249746; doi:10.3389/fmicb.2021.675263)
Supplement: Supplementary file 4 [file Data_Sheet_3.CSV]

	ID	Description	GeneRatio	BgRatio	pvalue	p.adjust	qvalue	geneID	Count
GO:0060046	GO:0060046	regulation of acrosome reaction	2/10	17/23210	2.26439709182549e-05	0.00285314033570011	0.00145398129054058	Plb1/Pkdrej	2
GO:0080154	GO:0080154	regulation of fertilization	2/10	28/23210	6.27779946195915e-05	0.00395501366103426	0.00201550403778688	Plb1/Pkdrej	2
GO:0007340	GO:0007340	acrosome reaction	2/10	37/23210	0.000110380266651068	0.00463597119934488	0.0023625250055141	Plb1/Pkdrej	2
GO:0006644	GO:0006644	phospholipid metabolic process	3/10	348/23210	0.000370838554003363	0.0116814144511059	0.00595293468268557	Plb1/Pla2g4c/Socs3	3
GO:0007338	GO:0007338	single fertilization	2/10	139/23210	0.00155273382285993	0.0391288923360702	0.0199403711988328	Plb1/Pkdrej	2
GO:2000241	GO:2000241	regulation of reproductive process	2/10	172/23210	0.00236282809311092	0.0490762404267221	0.0250096129158734	Plb1/Pkdrej	2
GO:0009566	GO:0009566	fertilization	2/10	185/23210	0.00272645780148456	0.0490762404267221	0.0250096129158734	Plb1/Pkdrej	2
GO:0006650	GO:0006650	glycerophospholipid metabolic process	2/10	225/23210	0.00399985795099178	0.0543597731579062	0.0277021400386991	Pla2g4c/Socs3	2
GO:2000344	GO:2000344	positive regulation of acrosome reaction	1/10	11/23210	0.00473015687606382	0.0543597731579062	0.0277021400386991	Plb1	1
GO:0060670	GO:0060670	branching involved in labyrinthine layer morphogenesis	1/10	13/23210	0.00558801866187408	0.0543597731579062	0.0277021400386991	Socs3	1
GO:0042532	GO:0042532	negative regulation of tyrosine phosphorylation of STAT protein	1/10	14/23210	0.00601669994882403	0.0543597731579062	0.0277021400386991	Socs3	1
GO:1905516	GO:1905516	positive regulation of fertilization	1/10	14/23210	0.00601669994882403	0.0543597731579062	0.0277021400386991	Plb1	1
GO:0070307	GO:0070307	lens fiber cell development	1/10	15/23210	0.00644521490832195	0.0543597731579062	0.0277021400386991	Bfsp1	1
GO:0016042	GO:0016042	lipid catabolic process	2/10	306/23210	0.00727015532745581	0.0543597731579062	0.0277021400386991	Plb1/Pla2g4c	2
GO:0002098	GO:0002098	tRNA wobble uridine modification	1/10	17/23210	0.00730174607441025	0.0543597731579062	0.0277021400386991	Trmt9b	1
GO:0060707	GO:0060707	trophoblast giant cell differentiation	1/10	18/23210	0.00772976239568191	0.0543597731579062	0.0277021400386991	Socs3	1
GO:0060712	GO:0060712	spongiotrophoblast layer development	1/10	18/23210	0.00772976239568191	0.0543597731579062	0.0277021400386991	Socs3	1
GO:0046486	GO:0046486	glycerolipid metabolic process	2/10	325/23210	0.00816681130767394	0.0543597731579062	0.0277021400386991	Pla2g4c/Socs3	2
GO:0002097	GO:0002097	tRNA wobble base modification	1/10	21/23210	0.00901281500013296	0.0543597731579062	0.0277021400386991	Trmt9b	1
GO:0046325	GO:0046325	negative regulation of glucose import	1/10	21/23210	0.00901281500013296	0.0543597731579062	0.0277021400386991	Upk3b	1
GO:0046475	GO:0046475	glycerophospholipid catabolic process	1/10	23/23210	0.00986735367638747	0.0543597731579062	0.0277021400386991	Pla2g4c	1
GO:0042572	GO:0042572	retinol metabolic process	1/10	24/23210	0.0102943742682376	0.0543597731579062	0.0277021400386991	Plb1	1
GO:0046426	GO:0046426	negative regulation of JAK-STAT cascade	1/10	25/23210	0.0107212291055242	0.0543597731579062	0.0277021400386991	Socs3	1
GO:0010829	GO:0010829	negative regulation of glucose transmembrane transport	1/10	26/23210	0.0111479182454396	0.0543597731579062	0.0277021400386991	Upk3b	1
GO:1904893	GO:1904893	negative regulation of STAT cascade	1/10	26/23210	0.0111479182454396	0.0543597731579062	0.0277021400386991	Socs3	1
GO:0060713	GO:0060713	labyrinthine layer morphogenesis	1/10	27/23210	0.0115744417451618	0.0543597731579062	0.0277021400386991	Socs3	1
GO:0043900	GO:0043900	regulation of multi-organism process	2/10	391/23210	0.0116485228195513	0.0543597731579062	0.0277021400386991	Plb1/Pkdrej	2
GO:0070306	GO:0070306	lens fiber cell differentiation	1/10	30/23210	0.0128530189746674	0.0575592218914707	0.0293326026347512	Bfsp1	1
GO:0060669	GO:0060669	embryonic placenta morphogenesis	1/10	32/23210	0.0137045766408264	0.0575592218914707	0.0293326026347512	Socs3	1
GO:0060706	GO:0060706	cell differentiation involved in embryonic placenta development	1/10	32/23210	0.0137045766408264	0.0575592218914707	0.0293326026347512	Socs3	1
GO:0060674	GO:0060674	placenta blood vessel development	1/10	37/23210	0.0158305790981864	0.0640051820276587	0.032617511308999	Socs3	1
GO:0046854	GO:0046854	phosphatidylinositol phosphorylation	1/10	38/23210	0.0162552843244848	0.0640051820276587	0.032617511308999	Socs3	1
GO:0046627	GO:0046627	negative regulation of insulin receptor signaling pathway	1/10	41/23210	0.0175284104986411	0.0669266582675386	0.0341063170786955	Socs3	1
GO:0009395	GO:0009395	phospholipid catabolic process	1/10	43/23210	0.0183763372634385	0.0681005439762719	0.0347045378659364	Pla2g4c	1
GO:1900077	GO:1900077	negative regulation of cellular response to insulin stimulus	1/10	45/23210	0.0192236053448901	0.0692049792416043	0.0352673661966405	Socs3	1
GO:0046834	GO:0046834	lipid phosphorylation	1/10	49/23210	0.0209161672769309	0.0723099041666405	0.0368496587649546	Socs3	1
GO:0042738	GO:0042738	exogenous drug catabolic process	1/10	54/23210	0.0230281726945709	0.0723099041666405	0.0368496587649546	Cyp2u1	1
GO:0046503	GO:0046503	glycerolipid catabolic process	1/10	54/23210	0.0230281726945709	0.0723099041666405	0.0368496587649546	Pla2g4c	1
GO:0001523	GO:0001523	retinoid metabolic process	1/10	55/23210	0.0234500814125296	0.0723099041666405	0.0368496587649546	Plb1	1
GO:0050732	GO:0050732	negative regulation of peptidyl-tyrosine phosphorylation	1/10	55/23210	0.0234500814125296	0.0723099041666405	0.0368496587649546	Socs3	1
GO:0016101	GO:0016101	diterpenoid metabolic process	1/10	57/23210	0.0242934069364019	0.0723099041666405	0.0368496587649546	Plb1	1
GO:0060711	GO:0060711	labyrinthine layer development	1/10	59/23210	0.0251360769551979	0.0723099041666405	0.0368496587649546	Socs3	1
GO:0050982	GO:0050982	detection of mechanical stimulus	1/10	60/23210	0.0255571662917469	0.0723099041666405	0.0368496587649546	Pkdrej	1
GO:0006721	GO:0006721	terpenoid metabolic process	1/10	62/23210	0.0263988539021068	0.0723099041666405	0.0368496587649546	Plb1	1
GO:0018149	GO:0018149	peptide cross-linking	1/10	62/23210	0.0263988539021068	0.0723099041666405	0.0368496587649546	Sprr2a3	1
GO:0034308	GO:0034308	primary alcohol metabolic process	1/10	62/23210	0.0263988539021068	0.0723099041666405	0.0368496587649546	Plb1	1
GO:0046324	GO:0046324	regulation of glucose import	1/10	66/23210	0.0280802664553743	0.0752790121995141	0.038362738046536	Upk3b	1
GO:0042509	GO:0042509	regulation of tyrosine phosphorylation of STAT protein	1/10	71/23210	0.0301783568069142	0.0771844335673816	0.0393337547837116	Socs3	1
GO:0006400	GO:0006400	tRNA modification	1/10	72/23210	0.0305974853963918	0.0771844335673816	0.0393337547837116	Trmt9b	1
GO:0007260	GO:0007260	tyrosine phosphorylation of STAT protein	1/10	75/23210	0.0318538932182845	0.0771844335673816	0.0393337547837116	Socs3	1
GO:0046323	GO:0046323	glucose import	1/10	75/23210	0.0318538932182845	0.0771844335673816	0.0393337547837116	Upk3b	1
GO:0046626	GO:0046626	regulation of insulin receptor signaling pathway	1/10	75/23210	0.0318538932182845	0.0771844335673816	0.0393337547837116	Socs3	1
GO:2000243	GO:2000243	positive regulation of reproductive process	1/10	81/23210	0.034362313172465	0.0811528993563557	0.0413561141247928	Plb1	1
GO:0006720	GO:0006720	isoprenoid metabolic process	1/10	82/23210	0.0347798140098667	0.0811528993563557	0.0413561141247928	Plb1	1
GO:0002088	GO:0002088	lens development in camera-type eye	1/10	85/23210	0.0360313419524404	0.0820084348440633	0.0417921012989797	Bfsp1	1
GO:0010827	GO:0010827	regulation of glucose transmembrane transport	1/10	86/23210	0.0364481932640282	0.0820084348440633	0.0417921012989797	Upk3b	1
GO:1900076	GO:1900076	regulation of cellular response to insulin stimulus	1/10	89/23210	0.0376977739770629	0.0833319214229811	0.0424665597894891	Socs3	1
GO:0034754	GO:0034754	cellular hormone metabolic process	1/10	105/23210	0.0443376062942693	0.0929831660239103	0.0473849049912993	Plb1	1
GO:1904659	GO:1904659	glucose transmembrane transport	1/10	108/23210	0.0455779743944296	0.0929831660239103	0.0473849049912993	Upk3b	1
GO:0008645	GO:0008645	hexose transmembrane transport	1/10	109/23210	0.0459911083333114	0.0929831660239103	0.0473849049912993	Upk3b	1
GO:0015749	GO:0015749	monosaccharide transmembrane transport	1/10	111/23210	0.0468168934038964	0.0929831660239103	0.0473849049912993	Upk3b	1
GO:0001892	GO:0001892	embryonic placenta development	1/10	112/23210	0.0472295446470655	0.0929831660239103	0.0473849049912993	Socs3	1
GO:0006805	GO:0006805	xenobiotic metabolic process	1/10	112/23210	0.0472295446470655	0.0929831660239103	0.0473849049912993	Cyp2u1	1
GO:0034219	GO:0034219	carbohydrate transmembrane transport	1/10	112/23210	0.0472295446470655	0.0929831660239103	0.0473849049912993	Upk3b	1
GO:0008033	GO:0008033	tRNA processing	1/10	115/23210	0.0484665338765247	0.0939505118221863	0.0478778715217491	Trmt9b	1
GO:0008286	GO:0008286	insulin receptor signaling pathway	1/10	121/23210	0.0509361770940072	0.0972417926340138	0.049555132420007	Socs3	1
GO:0009582	GO:0009582	detection of abiotic stimulus	1/10	126/23210	0.0529898047189278	0.0989471514613205	0.0504241958157105	Pkdrej	1
GO:0009581	GO:0009581	detection of external stimulus	1/10	127/23210	0.0534000499949984	0.0989471514613205	0.0504241958157105	Pkdrej	1
GO:0046488	GO:0046488	phosphatidylinositol metabolic process	1/10	129/23210	0.0542200607419681	0.0990105457027243	0.0504565019871861	Socs3	1
GO:0034763	GO:0034763	negative regulation of transmembrane transport	1/10	133/23210	0.0558581645669077	0.100544696220434	0.0512383163696447	Upk3b	1
GO:0009451	GO:0009451	RNA modification	1/10	138/23210	0.0579022032864808	0.102043432356858	0.0520020833230437	Trmt9b	1
GO:0030216	GO:0030216	keratinocyte differentiation	1/10	139/23210	0.0583105327753474	0.102043432356858	0.0520020833230437	Sprr2a3	1
GO:0008643	GO:0008643	carbohydrate transport	1/10	147/23210	0.0615714389062119	0.106223237269009	0.0541321426350005	Upk3b	1
GO:0050728	GO:0050728	negative regulation of inflammatory response	1/10	149/23210	0.0623850758564022	0.106223237269009	0.0541321426350005	Socs3	1
GO:0042737	GO:0042737	drug catabolic process	1/10	152/23210	0.0636043408860469	0.106855292688559	0.0544542427234928	Cyp2u1	1
GO:0071466	GO:0071466	cellular response to xenobiotic stimulus	1/10	157/23210	0.0656332785497596	0.108813067069338	0.0554519389409327	Cyp2u1	1
GO:0046425	GO:0046425	regulation of JAK-STAT cascade	1/10	165/23210	0.0688713501858772	0.11165177011027	0.0568985628799206	Socs3	1
GO:0006399	GO:0006399	tRNA metabolic process	1/10	167/23210	0.0696792884113637	0.11165177011027	0.0568985628799206	Trmt9b	1
GO:0001890	GO:0001890	placenta development	1/10	170/23210	0.0708900127684257	0.11165177011027	0.0568985628799206	Socs3	1
GO:1904892	GO:1904892	regulation of STAT cascade	1/10	170/23210	0.0708900127684257	0.11165177011027	0.0568985628799206	Socs3	1
GO:0043902	GO:0043902	positive regulation of multi-organism process	1/10	175/23210	0.0729047357297534	0.112642783284384	0.057403590479093	Plb1	1
GO:0009612	GO:0009612	response to mechanical stimulus	1/10	176/23210	0.0733072081692023	0.112642783284384	0.057403590479093	Pkdrej	1
GO:0007259	GO:0007259	JAK-STAT cascade	1/10	182/23210	0.0757187423252733	0.114946524493788	0.0585775939358487	Socs3	1
GO:0097696	GO:0097696	STAT cascade	1/10	187/23210	0.0777240380658141	0.116586057098721	0.059413111804695	Socs3	1
GO:0032869	GO:0032869	cellular response to insulin stimulus	1/10	193/23210	0.080125223876104	0.118773861275166	0.0605280328971188	Socs3	1
GO:0048469	GO:0048469	cell maturation	1/10	198/23210	0.0821219124641126	0.119512856382246	0.0609046302365667	Bfsp1	1
GO:0044242	GO:0044242	cellular lipid catabolic process	1/10	199/23210	0.0825207817877416	0.119512856382246	0.0609046302365667	Pla2g4c	1
GO:0046434	GO:0046434	organophosphate catabolic process	1/10	210/23210	0.0868980599625478	0.123637884275977	0.0630067747772314	Pla2g4c	1
GO:0009913	GO:0009913	epidermal cell differentiation	1/10	213/23210	0.0880885964823406	0.123637884275977	0.0630067747772314	Sprr2a3	1
GO:0030258	GO:0030258	lipid modification	1/10	218/23210	0.0900697197981598	0.123637884275977	0.0630067747772314	Socs3	1
GO:0042445	GO:0042445	hormone metabolic process	1/10	218/23210	0.0900697197981598	0.123637884275977	0.0630067747772314	Plb1	1
GO:0031348	GO:0031348	negative regulation of defense response	1/10	220/23210	0.0908610839080009	0.123637884275977	0.0630067747772314	Socs3	1
GO:0061138	GO:0061138	morphogenesis of a branching epithelium	1/10	221/23210	0.0912565336322687	0.123637884275977	0.0630067747772314	Socs3	1
GO:0032868	GO:0032868	response to insulin	1/10	225/23210	0.0928367849156422	0.124440796801818	0.0634159449031822	Socs3	1
GO:0051606	GO:0051606	detection of stimulus	1/10	228/23210	0.0940203498914235	0.124700674592835	0.0635483805360314	Pkdrej	1
GO:0009410	GO:0009410	response to xenobiotic stimulus	1/10	232/23210	0.0955962746382711	0.125470110462731	0.0639404907120015	Cyp2u1	1
GO:0001763	GO:0001763	morphogenesis of a branching structure	1/10	240/23210	0.0987407248382699	0.128261147728062	0.0653628238213181	Socs3	1
GO:0071375	GO:0071375	cellular response to peptide hormone stimulus	1/10	244/23210	0.100309257157266	0.128969044916485	0.0657235734327954	Socs3	1
GO:0002064	GO:0002064	epithelial cell development	1/10	247/23210	0.101484043616822	0.129161510057773	0.0658216550837442	Bfsp1	1
GO:0050730	GO:0050730	regulation of peptidyl-tyrosine phosphorylation	1/10	263/23210	0.107726286765194	0.135735121324145	0.0691716157123879	Socs3	1
GO:1901653	GO:1901653	cellular response to peptide	1/10	287/23210	0.117016487379858	0.145980964454081	0.0743929726958974	Socs3	1
GO:0043588	GO:0043588	skin development	1/10	293/23210	0.119325392466412	0.147401955399685	0.0751171201284947	Sprr2a3	1
GO:1990823	GO:1990823	response to leukemia inhibitory factor	1/10	311/23210	0.126219541997552	0.15162585799517	0.0772696519440716	Socs3	1
GO:1990830	GO:1990830	cellular response to leukemia inhibitory factor	1/10	311/23210	0.126219541997552	0.15162585799517	0.0772696519440716	Socs3	1
GO:0006066	GO:0006066	alcohol metabolic process	1/10	314/23210	0.127363832657632	0.15162585799517	0.0772696519440716	Plb1	1
GO:0021700	GO:0021700	developmental maturation	1/10	317/23210	0.128506774448716	0.15162585799517	0.0772696519440716	Bfsp1	1
GO:0018108	GO:0018108	peptidyl-tyrosine phosphorylation	1/10	319/23210	0.129267986969203	0.15162585799517	0.0772696519440716	Socs3	1
GO:0018212	GO:0018212	peptidyl-tyrosine modification	1/10	322/23210	0.130408683785848	0.15162585799517	0.0772696519440716	Socs3	1
GO:0043434	GO:0043434	response to peptide hormone	1/10	324/23210	0.131168400964076	0.15162585799517	0.0772696519440716	Socs3	1
GO:0008544	GO:0008544	epidermis development	1/10	329/23210	0.13306508117441	0.152420002072506	0.077674353604201	Sprr2a3	1
GO:0032102	GO:0032102	negative regulation of response to external stimulus	1/10	336/23210	0.135714173127182	0.153528431881951	0.0782392175839517	Socs3	1
GO:0032259	GO:0032259	methylation	1/10	338/23210	0.136469717228401	0.153528431881951	0.0782392175839517	Trmt9b	1
GO:0034470	GO:0034470	ncRNA processing	1/10	343/23210	0.138355977508195	0.154273036867544	0.0786186737587319	Trmt9b	1
GO:0043010	GO:0043010	camera-type eye development	1/10	348/23210	0.140238528734719	0.155000479127848	0.0789893836825289	Bfsp1	1
GO:0050727	GO:0050727	regulation of inflammatory response	1/10	354/23210	0.142492703385512	0.156122440231083	0.0795611433090731	Socs3	1
GO:1901652	GO:1901652	response to peptide	1/10	384/23210	0.153683991938837	0.166932611933564	0.0850700862819331	Socs3	1
GO:0001654	GO:0001654	eye development	1/10	397/23210	0.15849259285352	0.170156797580975	0.0867131549911401	Bfsp1	1
GO:0150063	GO:0150063	visual system development	1/10	400/23210	0.15959877193569	0.170156797580975	0.0867131549911401	Bfsp1	1
GO:0048880	GO:0048880	sensory system development	1/10	403/23210	0.16070364215981	0.170156797580975	0.0867131549911401	Bfsp1	1
GO:0001933	GO:0001933	negative regulation of protein phosphorylation	1/10	408/23210	0.162542187698723	0.170669297083659	0.0869743285054571	Socs3	1
GO:0048608	GO:0048608	reproductive structure development	1/10	449/23210	0.177482080311971	0.183290775652303	0.093406326773521	Socs3	1
GO:0042326	GO:0042326	negative regulation of phosphorylation	1/10	452/23210	0.178565766497629	0.183290775652303	0.093406326773521	Socs3	1
GO:0061458	GO:0061458	reproductive system development	1/10	453/23210	0.178926709565343	0.183290775652303	0.093406326773521	Socs3	1
GO:0034660	GO:0034660	ncRNA metabolic process	1/10	467/23210	0.183964946917811	0.186932123481001	0.0952619843971684	Trmt9b	1
GO:1901615	GO:1901615	organic hydroxy compound metabolic process	1/10	481/23210	0.188975343288082	0.190487146034387	0.0970736500258781	Plb1	1
GO:0048568	GO:0048568	embryonic organ development	1/10	493/23210	0.193247913340327	0.193247913340327	0.0984805573413528	Socs3	1
