# Supplementary material for: The Murine Reg3a Stimulated by Lactobacillus casei Promotes Intestinal Cell Proliferation and Inhibits the Multiplication of Porcine Diarrhea Causative Agent in vitro
Source: Front Microbiol. 2021 Jun 18;12:675263. doi: 10.3389/fmicb.2021.675263 (PMC8249746; doi:10.3389/fmicb.2021.675263)
Supplement: Supplementary file 5 [file Data_Sheet_4.CSV]

	ID	Description	GeneRatio	BgRatio	pvalue	p.adjust	qvalue	geneID	Count
GO:0008202	GO:0008202	steroid metabolic process	6ÔÂ28ÈÕ	301/23210	1.34E-06	0.000930641	0.000656375	Cyp1a1/Cyp3a11/Ces1d/Hsd3b3/Hsd3b2/G6pc	6
GO:0007159	GO:0007159	leukocyte cell-cell adhesion	5ÔÂ28ÈÕ	319/23210	3.60E-05	0.012501832	0.008817461	Madcam1/Cd5/Cd6/Gpnmb/Zbtb16	5
GO:1903037	GO:1903037	regulation of leukocyte cell-cell adhesion	4ÔÂ28ÈÕ	287/23210	0.000370945	0.039989572	0.028204385	Cd5/Cd6/Gpnmb/Zbtb16	4
GO:0050863	GO:0050863	regulation of T cell activation	4ÔÂ28ÈÕ	304/23210	0.000460975	0.039989572	0.028204385	Cd5/Cd6/Gpnmb/Zbtb16	4
GO:0006631	GO:0006631	fatty acid metabolic process	4ÔÂ28ÈÕ	376/23210	0.001020253	0.054465822	0.03841439	Apoc2/Pdk4/Cyp1a1/Ces1d	4
GO:0022407	GO:0022407	regulation of cell-cell adhesion	4ÔÂ28ÈÕ	395/23210	0.001224198	0.056639579	0.039947527	Cd5/Cd6/Gpnmb/Zbtb16	4
GO:0002683	GO:0002683	negative regulation of immune system process	4ÔÂ28ÈÕ	473/23210	0.002365772	0.074158805	0.052303723	Gpnmb/Cnr2/Zbtb16/H4c14	4
GO:0042110	GO:0042110	T cell activation	4ÔÂ28ÈÕ	491/23210	0.002707635	0.075163936	0.053012635	Cd5/Cd6/Gpnmb/Zbtb16	4
GO:0034754	GO:0034754	cellular hormone metabolic process	3ÔÂ28ÈÕ	105/23210	0.000271435	0.039989572	0.028204385	Cyp1a1/Hsd3b3/Hsd3b2	3
GO:0006638	GO:0006638	neutral lipid metabolic process	3ÔÂ28ÈÕ	124/23210	0.00044222	0.039989572	0.028204385	Apoc2/Ces1d/G6pc	3
GO:0006694	GO:0006694	steroid biosynthetic process	3ÔÂ28ÈÕ	156/23210	0.000862436	0.054411901	0.03837636	Ces1d/Hsd3b3/Hsd3b2	3
GO:0050870	GO:0050870	positive regulation of T cell activation	3ÔÂ28ÈÕ	187/23210	0.001453559	0.063048115	0.044467426	Cd5/Cd6/Zbtb16	3
GO:1903039	GO:1903039	positive regulation of leukocyte cell-cell adhesion	3ÔÂ28ÈÕ	203/23210	0.001838044	0.070564968	0.049769013	Cd5/Cd6/Zbtb16	3
GO:0048545	GO:0048545	response to steroid hormone	3ÔÂ28ÈÕ	216/23210	0.002193184	0.074158805	0.052303723	Paqr7/Hsd3b3/Hsd3b2	3
GO:0042445	GO:0042445	hormone metabolic process	3ÔÂ28ÈÕ	218/23210	0.002251335	0.074158805	0.052303723	Cyp1a1/Hsd3b3/Hsd3b2	3
GO:0022409	GO:0022409	positive regulation of cell-cell adhesion	3ÔÂ28ÈÕ	242/23210	0.003025031	0.080745071	0.056948973	Cd5/Cd6/Zbtb16	3
GO:0072330	GO:0072330	monocarboxylic acid biosynthetic process	3ÔÂ28ÈÕ	264/23210	0.003862479	0.095734296	0.067520776	Apoc2/Pdk4/Cyp1a1	3
GO:0044282	GO:0044282	small molecule catabolic process	3ÔÂ28ÈÕ	311/23210	0.006091016	0.104652724	0.073810886	Cyp1a1/Cemip/Ces1d	3
GO:0046486	GO:0046486	glycerolipid metabolic process	3ÔÂ28ÈÕ	325/23210	0.00687638	0.110981568	0.078274578	Apoc2/Ces1d/G6pc	3
GO:0006732	GO:0006732	coenzyme metabolic process	3ÔÂ28ÈÕ	331/23210	0.007230624	0.11404666	0.080436367	Pdk4/Art2b/Ces1d	3
GO:0046394	GO:0046394	carboxylic acid biosynthetic process	3ÔÂ28ÈÕ	362/23210	0.009233318	0.130801278	0.09225329	Apoc2/Pdk4/Cyp1a1	3
GO:0016053	GO:0016053	organic acid biosynthetic process	3ÔÂ28ÈÕ	363/23210	0.009302801	0.130801278	0.09225329	Apoc2/Pdk4/Cyp1a1	3
GO:0051251	GO:0051251	positive regulation of lymphocyte activation	3ÔÂ28ÈÕ	394/23210	0.011611188	0.130801278	0.09225329	Cd5/Cd6/Zbtb16	3
GO:0045785	GO:0045785	positive regulation of cell adhesion	3ÔÂ28ÈÕ	411/23210	0.013005819	0.130801278	0.09225329	Cd5/Cd6/Zbtb16	3
GO:0002696	GO:0002696	positive regulation of leukocyte activation	3ÔÂ28ÈÕ	446/23210	0.016169667	0.131656368	0.09285638	Cd5/Cd6/Zbtb16	3
GO:0050867	GO:0050867	positive regulation of cell activation	3ÔÂ28ÈÕ	461/23210	0.017647551	0.131656368	0.09285638	Cd5/Cd6/Zbtb16	3
GO:0072521	GO:0072521	purine-containing compound metabolic process	3ÔÂ28ÈÕ	490/23210	0.020714326	0.131656368	0.09285638	Pdk4/Ces1d/G6pc	3
GO:0007346	GO:0007346	regulation of mitotic cell cycle	3ÔÂ28ÈÕ	493/23210	0.021047408	0.131656368	0.09285638	Gpnmb/Cyp1a1/Hspa1b	3
GO:0051385	GO:0051385	response to mineralocorticoid	2ÔÂ28ÈÕ	11/23210	7.67E-05	0.017736646	0.012509541	Hsd3b3/Hsd3b2	2
GO:0046461	GO:0046461	neutral lipid catabolic process	2ÔÂ28ÈÕ	35/23210	0.000814723	0.054411901	0.03837636	Apoc2/Ces1d	2
GO:0046464	GO:0046464	acylglycerol catabolic process	2ÔÂ28ÈÕ	35/23210	0.000814723	0.054411901	0.03837636	Apoc2/Ces1d	2
GO:0008207	GO:0008207	C21-steroid hormone metabolic process	2ÔÂ28ÈÕ	39/23210	0.001011616	0.054465822	0.03841439	Hsd3b3/Hsd3b2	2
GO:0042304	GO:0042304	regulation of fatty acid biosynthetic process	2ÔÂ28ÈÕ	41/23210	0.0011178	0.055410936	0.039080973	Apoc2/Pdk4	2
GO:0061077	GO:0061077	chaperone-mediated protein folding	2ÔÂ28ÈÕ	52/23210	0.001792809	0.070564968	0.049769013	Fkbp5/Hspa1b	2
GO:0046503	GO:0046503	glycerolipid catabolic process	2ÔÂ28ÈÕ	54/23210	0.001931894	0.070564968	0.049769013	Apoc2/Ces1d	2
GO:0097006	GO:0097006	regulation of plasma lipoprotein particle levels	2ÔÂ28ÈÕ	61/23210	0.002457713	0.074158805	0.052303723	Apoc2/Ces1d	2
GO:0009988	GO:0009988	cell-cell recognition	2ÔÂ28ÈÕ	64/23210	0.002701473	0.075163936	0.053012635	Cd6/Hspa1b	2
GO:0021766	GO:0021766	hippocampus development	2ÔÂ28ÈÕ	74/23210	0.003592554	0.092341945	0.065128173	Hsd3b3/Hsd3b2	2
GO:0006637	GO:0006637	acyl-CoA metabolic process	2ÔÂ28ÈÕ	82/23210	0.004391005	0.098301851	0.069331656	Pdk4/Ces1d	2
GO:0015748	GO:0015748	organophosphate ester transport	2ÔÂ28ÈÕ	82/23210	0.004391005	0.098301851	0.069331656	Apoc2/G6pc	2
GO:0035383	GO:0035383	thioester metabolic process	2ÔÂ28ÈÕ	82/23210	0.004391005	0.098301851	0.069331656	Pdk4/Ces1d	2
GO:0034103	GO:0034103	regulation of tissue remodeling	2ÔÂ28ÈÕ	84/23210	0.004602319	0.099046754	0.069857031	Pdk4/Gpnmb	2
GO:0051384	GO:0051384	response to glucocorticoid	2ÔÂ28ÈÕ	85/23210	0.004709716	0.099046754	0.069857031	Hsd3b3/Hsd3b2	2
GO:0019217	GO:0019217	regulation of fatty acid metabolic process	2ÔÂ28ÈÕ	88/23210	0.005038834	0.102133804	0.072034308	Apoc2/Pdk4	2
GO:0031960	GO:0031960	response to corticosteroid	2ÔÂ28ÈÕ	89/23210	0.00515084	0.102133804	0.072034308	Hsd3b3/Hsd3b2	2
GO:0045638	GO:0045638	negative regulation of myeloid cell differentiation	2ÔÂ28ÈÕ	97/23210	0.006087895	0.104652724	0.073810886	Zbtb16/H4c14	2
GO:0021761	GO:0021761	limbic system development	2ÔÂ28ÈÕ	98/23210	0.006210112	0.104652724	0.073810886	Hsd3b3/Hsd3b2	2
GO:0006641	GO:0006641	triglyceride metabolic process	2ÔÂ28ÈÕ	99/23210	0.00633345	0.104652724	0.073810886	Apoc2/G6pc	2
GO:0033865	GO:0033865	nucleoside bisphosphate metabolic process	2ÔÂ28ÈÕ	99/23210	0.00633345	0.104652724	0.073810886	Pdk4/Ces1d	2
GO:0033875	GO:0033875	ribonucleoside bisphosphate metabolic process	2ÔÂ28ÈÕ	99/23210	0.00633345	0.104652724	0.073810886	Pdk4/Ces1d	2
GO:0034032	GO:0034032	purine nucleoside bisphosphate metabolic process	2ÔÂ28ÈÕ	99/23210	0.00633345	0.104652724	0.073810886	Pdk4/Ces1d	2
GO:2000045	GO:2000045	regulation of G1/S transition of mitotic cell cycle	2ÔÂ28ÈÕ	114/23210	0.008316236	0.128254834	0.0904573	Gpnmb/Cyp1a1	2
GO:0010565	GO:0010565	regulation of cellular ketone metabolic process	2ÔÂ28ÈÕ	127/23210	0.010231297	0.130801278	0.09225329	Apoc2/Pdk4	2
GO:1902806	GO:1902806	regulation of cell cycle G1/S phase transition	2ÔÂ28ÈÕ	128/23210	0.010385997	0.130801278	0.09225329	Gpnmb/Cyp1a1	2
GO:0006633	GO:0006633	fatty acid biosynthetic process	2ÔÂ28ÈÕ	134/23210	0.011335998	0.130801278	0.09225329	Apoc2/Pdk4	2
GO:0055088	GO:0055088	lipid homeostasis	2ÔÂ28ÈÕ	141/23210	0.012491033	0.130801278	0.09225329	Apoc2/G6pc	2
GO:0006457	GO:0006457	protein folding	2ÔÂ28ÈÕ	153/23210	0.014585722	0.131656368	0.09285638	Fkbp5/Hspa1b	2
GO:0021543	GO:0021543	pallium development	2ÔÂ28ÈÕ	158/23210	0.0155004	0.131656368	0.09285638	Hsd3b3/Hsd3b2	2
GO:1903707	GO:1903707	negative regulation of hemopoiesis	2ÔÂ28ÈÕ	158/23210	0.0155004	0.131656368	0.09285638	Zbtb16/H4c14	2
GO:0009266	GO:0009266	response to temperature stimulus	2ÔÂ28ÈÕ	163/23210	0.016439272	0.131656368	0.09285638	Ano3/Hspa1b	2
GO:0042129	GO:0042129	regulation of T cell proliferation	2ÔÂ28ÈÕ	170/23210	0.017793762	0.131656368	0.09285638	Cd6/Gpnmb	2
GO:0046890	GO:0046890	regulation of lipid biosynthetic process	2ÔÂ28ÈÕ	170/23210	0.017793762	0.131656368	0.09285638	Apoc2/Pdk4	2
GO:0000082	GO:0000082	G1/S transition of mitotic cell cycle	2ÔÂ28ÈÕ	171/23210	0.017991035	0.131656368	0.09285638	Gpnmb/Cyp1a1	2
GO:1901654	GO:1901654	response to ketone	2ÔÂ28ÈÕ	172/23210	0.018189245	0.131656368	0.09285638	Hsd3b3/Hsd3b2	2
GO:0002695	GO:0002695	negative regulation of leukocyte activation	2ÔÂ28ÈÕ	182/23210	0.020222329	0.131656368	0.09285638	Gpnmb/Cnr2	2
GO:0044843	GO:0044843	cell cycle G1/S phase transition	2ÔÂ28ÈÕ	185/23210	0.020850117	0.131656368	0.09285638	Gpnmb/Cyp1a1	2
GO:0048771	GO:0048771	tissue remodeling	2ÔÂ28ÈÕ	193/23210	0.022563809	0.131656368	0.09285638	Pdk4/Gpnmb	2
GO:0006006	GO:0006006	glucose metabolic process	2ÔÂ28ÈÕ	194/23210	0.022782028	0.131656368	0.09285638	Pdk4/G6pc	2
GO:0042180	GO:0042180	cellular ketone metabolic process	2ÔÂ28ÈÕ	195/23210	0.023001129	0.131656368	0.09285638	Apoc2/Pdk4	2
GO:0044242	GO:0044242	cellular lipid catabolic process	2ÔÂ28ÈÕ	199/23210	0.02388632	0.131656368	0.09285638	Apoc2/Ces1d	2
GO:0032388	GO:0032388	positive regulation of intracellular transport	2ÔÂ28ÈÕ	200/23210	0.024109801	0.131656368	0.09285638	Trim46/Cemip	2
GO:0050866	GO:0050866	negative regulation of cell activation	2ÔÂ28ÈÕ	203/23210	0.024785454	0.131656368	0.09285638	Gpnmb/Cnr2	2
GO:0042098	GO:0042098	T cell proliferation	2ÔÂ28ÈÕ	205/23210	0.025240204	0.131704525	0.092890345	Cd6/Gpnmb	2
GO:0097305	GO:0097305	response to alcohol	2ÔÂ28ÈÕ	209/23210	0.026159984	0.133694069	0.094293557	Hsd3b3/Hsd3b2	2
GO:0046434	GO:0046434	organophosphate catabolic process	2ÔÂ28ÈÕ	210/23210	0.026392057	0.133694069	0.094293557	Apoc2/Art2b	2
GO:0016054	GO:0016054	organic acid catabolic process	2ÔÂ28ÈÕ	213/23210	0.027093348	0.133777378	0.094352314	Cemip/Ces1d	2
GO:0046395	GO:0046395	carboxylic acid catabolic process	2ÔÂ28ÈÕ	213/23210	0.027093348	0.133777378	0.094352314	Cemip/Ces1d	2
GO:0045637	GO:0045637	regulation of myeloid cell differentiation	2ÔÂ28ÈÕ	215/23210	0.027565079	0.133777378	0.094352314	Zbtb16/H4c14	2
GO:0030258	GO:0030258	lipid modification	2ÔÂ28ÈÕ	218/23210	0.028278939	0.134876094	0.095127231	Pdk4/Cyp1a1	2
GO:0019318	GO:0019318	hexose metabolic process	2ÔÂ28ÈÕ	223/23210	0.029485259	0.135795621	0.095775768	Pdk4/G6pc	2
GO:0050670	GO:0050670	regulation of lymphocyte proliferation	2ÔÂ28ÈÕ	225/23210	0.02997353	0.135958363	0.095890549	Cd6/Gpnmb	2
GO:0032944	GO:0032944	regulation of mononuclear cell proliferation	2ÔÂ28ÈÕ	227/23210	0.030465056	0.136650541	0.096378737	Cd6/Gpnmb	2
GO:0032886	GO:0032886	regulation of microtubule-based process	2ÔÂ28ÈÕ	235/23210	0.032463369	0.137128779	0.096716036	Trim46/Hspa1b	2
GO:0070663	GO:0070663	regulation of leukocyte proliferation	2ÔÂ28ÈÕ	238/23210	0.033225869	0.137128779	0.096716036	Cd6/Gpnmb	2
GO:0021537	GO:0021537	telencephalon development	2ÔÂ28ÈÕ	249/23210	0.03608179	0.137128779	0.096716036	Hsd3b3/Hsd3b2	2
GO:0051188	GO:0051188	cofactor biosynthetic process	2ÔÂ28ÈÕ	251/23210	0.036611048	0.137128779	0.096716036	Pdk4/Cyp1a1	2
GO:0005996	GO:0005996	monosaccharide metabolic process	2ÔÂ28ÈÕ	253/23210	0.03714334	0.137847475	0.097222928	Pdk4/G6pc	2
GO:1901990	GO:1901990	regulation of mitotic cell cycle phase transition	2ÔÂ28ÈÕ	259/23210	0.038758261	0.138794442	0.097890817	Gpnmb/Cyp1a1	2
GO:0042593	GO:0042593	glucose homeostasis	2ÔÂ28ÈÕ	265/23210	0.040399904	0.138794442	0.097890817	Pdk4/G6pc	2
GO:0033500	GO:0033500	carbohydrate homeostasis	2ÔÂ28ÈÕ	266/23210	0.040676078	0.138794442	0.097890817	Pdk4/G6pc	2
GO:0008037	GO:0008037	cell recognition	2ÔÂ28ÈÕ	267/23210	0.04095298	0.138794442	0.097890817	Cd6/Hspa1b	2
GO:0006790	GO:0006790	sulfur compound metabolic process	2ÔÂ28ÈÕ	272/23210	0.04234834	0.140639177	0.099191896	Pdk4/Ces1d	2
GO:0044262	GO:0044262	cellular carbohydrate metabolic process	2ÔÂ28ÈÕ	284/23210	0.045769762	0.147056549	0.103718027	Pdk4/G6pc	2
GO:0072593	GO:0072593	reactive oxygen species metabolic process	2ÔÂ28ÈÕ	288/23210	0.046932555	0.148818107	0.104960442	Pdk4/Cyp1a1	2
GO:1901987	GO:1901987	regulation of cell cycle phase transition	2ÔÂ28ÈÕ	290/23210	0.047518066	0.149219627	0.105243632	Gpnmb/Cyp1a1	2
GO:0016042	GO:0016042	lipid catabolic process	2ÔÂ28ÈÕ	306/23210	0.052298858	0.15252305	0.107573515	Apoc2/Ces1d	2
GO:0046651	GO:0046651	lymphocyte proliferation	2ÔÂ28ÈÕ	308/23210	0.052908316	0.15252305	0.107573515	Cd6/Gpnmb	2
GO:0032943	GO:0032943	mononuclear cell proliferation	2ÔÂ28ÈÕ	310/23210	0.053520359	0.15252305	0.107573515	Cd6/Gpnmb	2
GO:0006066	GO:0006066	alcohol metabolic process	2ÔÂ28ÈÕ	314/23210	0.054752139	0.153837995	0.108500937	Cyp1a1/Ces1d	2
GO:0006869	GO:0006869	lipid transport	2ÔÂ28ÈÕ	330/23210	0.059779682	0.158954403	0.112109506	Apoc2/Ano3	2
GO:0070661	GO:0070661	leukocyte proliferation	2ÔÂ28ÈÕ	331/23210	0.060099129	0.159193876	0.112278405	Cd6/Gpnmb	2
GO:0019216	GO:0019216	regulation of lipid metabolic process	2ÔÂ28ÈÕ	338/23210	0.062352068	0.159429457	0.112444559	Apoc2/Pdk4	2
GO:0007281	GO:0007281	germ cell development	2ÔÂ28ÈÕ	339/23210	0.062676296	0.159429457	0.112444559	Paqr7/Zbtb16	2
GO:0050900	GO:0050900	leukocyte migration	2ÔÂ28ÈÕ	340/23210	0.063001113	0.159429457	0.112444559	Madcam1/Cnr2	2
GO:0009636	GO:0009636	response to toxic substance	2ÔÂ28ÈÕ	344/23210	0.064306244	0.161116476	0.113634402	Cyp1a1/Ces1d	2
GO:0050727	GO:0050727	regulation of inflammatory response	2ÔÂ28ÈÕ	354/23210	0.067609478	0.163455722	0.115284257	Cd6/Cnr2	2
GO:0031331	GO:0031331	positive regulation of cellular catabolic process	2ÔÂ28ÈÕ	355/23210	0.067942928	0.163455722	0.115284257	Apoc2/Hspa1b	2
GO:0044772	GO:0044772	mitotic cell cycle phase transition	2ÔÂ28ÈÕ	356/23210	0.068276939	0.163455722	0.115284257	Gpnmb/Cyp1a1	2
GO:0032496	GO:0032496	response to lipopolysaccharide	2ÔÂ28ÈÕ	359/23210	0.069282326	0.163455722	0.115284257	Cd6/Cnr2	2
GO:0062012	GO:0062012	regulation of small molecule metabolic process	2ÔÂ28ÈÕ	359/23210	0.069282326	0.163455722	0.115284257	Apoc2/Pdk4	2
GO:0010876	GO:0010876	lipid localization	2ÔÂ28ÈÕ	370/23210	0.073011102	0.166292986	0.117285361	Apoc2/Ano3	2
GO:0002237	GO:0002237	response to molecule of bacterial origin	2ÔÂ28ÈÕ	377/23210	0.075417869	0.167541999	0.118166281	Cd6/Cnr2	2
GO:0030900	GO:0030900	forebrain development	2ÔÂ28ÈÕ	386/23210	0.078549953	0.173059261	0.122057571	Hsd3b3/Hsd3b2	2
GO:0044770	GO:0044770	cell cycle phase transition	2ÔÂ28ÈÕ	394/23210	0.081368709	0.17537231	0.123688949	Gpnmb/Cyp1a1	2
GO:0030099	GO:0030099	myeloid cell differentiation	2ÔÂ28ÈÕ	401/23210	0.083861214	0.179628649	0.126690917	Zbtb16/H4c14	2
GO:1903706	GO:1903706	regulation of hemopoiesis	2ÔÂ28ÈÕ	407/23210	0.086016593	0.181208975	0.127805511	Zbtb16/H4c14	2
GO:0015711	GO:0015711	organic anion transport	2ÔÂ28ÈÕ	415/23210	0.088917018	0.183111011	0.129147005	Apoc2/G6pc	2
GO:0009896	GO:0009896	positive regulation of catabolic process	2ÔÂ28ÈÕ	422/23210	0.091479241	0.184403663	0.130058704	Apoc2/Hspa1b	2
GO:0009150	GO:0009150	purine ribonucleotide metabolic process	2ÔÂ28ÈÕ	423/23210	0.091847095	0.184403663	0.130058704	Pdk4/Ces1d	2
GO:0009259	GO:0009259	ribonucleotide metabolic process	2ÔÂ28ÈÕ	433/23210	0.095550188	0.186793889	0.131744515	Pdk4/Ces1d	2
GO:0022412	GO:0022412	cellular process involved in reproduction in multicellular organism	2ÔÂ28ÈÕ	436/23210	0.096669684	0.187398773	0.132171135	Paqr7/Zbtb16	2
GO:0032386	GO:0032386	regulation of intracellular transport	2ÔÂ28ÈÕ	438/23210	0.097418173	0.187790803	0.132447632	Trim46/Cemip	2
GO:0006163	GO:0006163	purine nucleotide metabolic process	2ÔÂ28ÈÕ	447/23210	0.10080741	0.19143301	0.135016456	Pdk4/Ces1d	2
GO:0019693	GO:0019693	ribose phosphate metabolic process	2ÔÂ28ÈÕ	450/23210	0.10194468	0.192445781	0.135730757	Pdk4/Ces1d	2
GO:0032253	GO:0032253	dense core granule localization	1ÔÂ28ÈÕ	10/23210	0.0120008	0.130801278	0.09225329	Trim46	1
GO:0032372	GO:0032372	negative regulation of sterol transport	1ÔÂ28ÈÕ	10/23210	0.0120008	0.130801278	0.09225329	Apoc2	1
GO:0032375	GO:0032375	negative regulation of cholesterol transport	1ÔÂ28ÈÕ	10/23210	0.0120008	0.130801278	0.09225329	Apoc2	1
GO:0045759	GO:0045759	negative regulation of action potential	1ÔÂ28ÈÕ	10/23210	0.0120008	0.130801278	0.09225329	Cnr2	1
GO:0051001	GO:0051001	negative regulation of nitric-oxide synthase activity	1ÔÂ28ÈÕ	10/23210	0.0120008	0.130801278	0.09225329	Cnr2	1
GO:0051791	GO:0051791	medium-chain fatty acid metabolic process	1ÔÂ28ÈÕ	10/23210	0.0120008	0.130801278	0.09225329	Ces1d	1
GO:0061365	GO:0061365	positive regulation of triglyceride lipase activity	1ÔÂ28ÈÕ	10/23210	0.0120008	0.130801278	0.09225329	Apoc2	1
GO:1901950	GO:1901950	dense core granule transport	1ÔÂ28ÈÕ	10/23210	0.0120008	0.130801278	0.09225329	Trim46	1
GO:0001865	GO:0001865	NK T cell differentiation	1ÔÂ28ÈÕ	11/23210	0.013193212	0.130801278	0.09225329	Zbtb16	1
GO:0002138	GO:0002138	retinoic acid biosynthetic process	1ÔÂ28ÈÕ	11/23210	0.013193212	0.130801278	0.09225329	Cyp1a1	1
GO:0009812	GO:0009812	flavonoid metabolic process	1ÔÂ28ÈÕ	11/23210	0.013193212	0.130801278	0.09225329	Cyp1a1	1
GO:0016102	GO:0016102	diterpenoid biosynthetic process	1ÔÂ28ÈÕ	11/23210	0.013193212	0.130801278	0.09225329	Cyp1a1	1
GO:0017085	GO:0017085	response to insecticide	1ÔÂ28ÈÕ	11/23210	0.013193212	0.130801278	0.09225329	Cyp1a1	1
GO:0033700	GO:0033700	phospholipid efflux	1ÔÂ28ÈÕ	11/23210	0.013193212	0.130801278	0.09225329	Apoc2	1
GO:0042762	GO:0042762	regulation of sulfur metabolic process	1ÔÂ28ÈÕ	11/23210	0.013193212	0.130801278	0.09225329	Pdk4	1
GO:0098722	GO:0098722	asymmetric stem cell division	1ÔÂ28ÈÕ	11/23210	0.013193212	0.130801278	0.09225329	Zbtb16	1
GO:1902513	GO:1902513	regulation of organelle transport along microtubule	1ÔÂ28ÈÕ	11/23210	0.013193212	0.130801278	0.09225329	Trim46	1
GO:0006086	GO:0006086	acetyl-CoA biosynthetic process from pyruvate	1ÔÂ28ÈÕ	12/23210	0.014384238	0.131656368	0.09285638	Pdk4	1
GO:0033004	GO:0033004	negative regulation of mast cell activation	1ÔÂ28ÈÕ	12/23210	0.014384238	0.131656368	0.09285638	Cnr2	1
GO:0046415	GO:0046415	urate metabolic process	1ÔÂ28ÈÕ	12/23210	0.014384238	0.131656368	0.09285638	G6pc	1
GO:0071294	GO:0071294	cellular response to zinc ion	1ÔÂ28ÈÕ	12/23210	0.014384238	0.131656368	0.09285638	Hvcn1	1
GO:1903651	GO:1903651	positive regulation of cytoplasmic transport	1ÔÂ28ÈÕ	13/23210	0.015573876	0.131656368	0.09285638	Trim46	1
GO:0010896	GO:0010896	regulation of triglyceride catabolic process	1ÔÂ28ÈÕ	14/23210	0.016762131	0.131656368	0.09285638	Apoc2	1
GO:0032769	GO:0032769	negative regulation of monooxygenase activity	1ÔÂ28ÈÕ	14/23210	0.016762131	0.131656368	0.09285638	Cnr2	1
GO:0046459	GO:0046459	short-chain fatty acid metabolic process	1ÔÂ28ÈÕ	14/23210	0.016762131	0.131656368	0.09285638	Ces1d	1
GO:0001771	GO:0001771	immunological synapse formation	1ÔÂ28ÈÕ	15/23210	0.017949002	0.131656368	0.09285638	Cd6	1
GO:0016114	GO:0016114	terpenoid biosynthetic process	1ÔÂ28ÈÕ	15/23210	0.017949002	0.131656368	0.09285638	Cyp1a1	1
GO:0042953	GO:0042953	lipoprotein transport	1ÔÂ28ÈÕ	15/23210	0.017949002	0.131656368	0.09285638	Apoc2	1
GO:0044872	GO:0044872	lipoprotein localization	1ÔÂ28ÈÕ	15/23210	0.017949002	0.131656368	0.09285638	Apoc2	1
GO:0051004	GO:0051004	regulation of lipoprotein lipase activity	1ÔÂ28ÈÕ	15/23210	0.017949002	0.131656368	0.09285638	Apoc2	1
GO:2000811	GO:2000811	negative regulation of anoikis	1ÔÂ28ÈÕ	15/23210	0.017949002	0.131656368	0.09285638	Pdk4	1
GO:0032252	GO:0032252	secretory granule localization	1ÔÂ28ÈÕ	16/23210	0.019134491	0.131656368	0.09285638	Trim46	1
GO:0009109	GO:0009109	coenzyme catabolic process	1ÔÂ28ÈÕ	17/23210	0.0203186	0.131656368	0.09285638	Art2b	1
GO:0045653	GO:0045653	negative regulation of megakaryocyte differentiation	1ÔÂ28ÈÕ	17/23210	0.0203186	0.131656368	0.09285638	H4c14	1
GO:0046838	GO:0046838	phosphorylated carbohydrate dephosphorylation	1ÔÂ28ÈÕ	17/23210	0.0203186	0.131656368	0.09285638	G6pc	1
GO:0050665	GO:0050665	hydrogen peroxide biosynthetic process	1ÔÂ28ÈÕ	17/23210	0.0203186	0.131656368	0.09285638	Cyp1a1	1
GO:0005980	GO:0005980	glycogen catabolic process	1ÔÂ28ÈÕ	18/23210	0.021501331	0.131656368	0.09285638	G6pc	1
GO:0006027	GO:0006027	glycosaminoglycan catabolic process	1ÔÂ28ÈÕ	18/23210	0.021501331	0.131656368	0.09285638	Cemip	1
GO:0006085	GO:0006085	acetyl-CoA biosynthetic process	1ÔÂ28ÈÕ	18/23210	0.021501331	0.131656368	0.09285638	Pdk4	1
GO:0009251	GO:0009251	glucan catabolic process	1ÔÂ28ÈÕ	18/23210	0.021501331	0.131656368	0.09285638	G6pc	1
GO:0017121	GO:0017121	phospholipid scrambling	1ÔÂ28ÈÕ	18/23210	0.021501331	0.131656368	0.09285638	Ano3	1
GO:0051156	GO:0051156	glucose 6-phosphate metabolic process	1ÔÂ28ÈÕ	18/23210	0.021501331	0.131656368	0.09285638	G6pc	1
GO:0010984	GO:0010984	regulation of lipoprotein particle clearance	1ÔÂ28ÈÕ	19/23210	0.022682685	0.131656368	0.09285638	Apoc2	1
GO:0070989	GO:0070989	oxidative demethylation	1ÔÂ28ÈÕ	19/23210	0.022682685	0.131656368	0.09285638	Cyp3a11	1
GO:0008210	GO:0008210	estrogen metabolic process	1ÔÂ28ÈÕ	20/23210	0.023862664	0.131656368	0.09285638	Cyp1a1	1
GO:0034377	GO:0034377	plasma lipoprotein particle assembly	1ÔÂ28ÈÕ	20/23210	0.023862664	0.131656368	0.09285638	Ces1d	1
GO:0042178	GO:0042178	xenobiotic catabolic process	1ÔÂ28ÈÕ	20/23210	0.023862664	0.131656368	0.09285638	Cyp1a1	1
GO:0044247	GO:0044247	cellular polysaccharide catabolic process	1ÔÂ28ÈÕ	20/23210	0.023862664	0.131656368	0.09285638	G6pc	1
GO:0048261	GO:0048261	negative regulation of receptor-mediated endocytosis	1ÔÂ28ÈÕ	20/23210	0.023862664	0.131656368	0.09285638	Apoc2	1
GO:0048490	GO:0048490	anterograde synaptic vesicle transport	1ÔÂ28ÈÕ	20/23210	0.023862664	0.131656368	0.09285638	Trim46	1
GO:0099514	GO:0099514	synaptic vesicle cytoskeletal transport	1ÔÂ28ÈÕ	20/23210	0.023862664	0.131656368	0.09285638	Trim46	1
GO:0099517	GO:0099517	synaptic vesicle transport along microtubule	1ÔÂ28ÈÕ	20/23210	0.023862664	0.131656368	0.09285638	Trim46	1
GO:0000413	GO:0000413	protein peptidyl-prolyl isomerization	1ÔÂ28ÈÕ	21/23210	0.025041269	0.131656368	0.09285638	Fkbp5	1
GO:0008356	GO:0008356	asymmetric cell division	1ÔÂ28ÈÕ	21/23210	0.025041269	0.131656368	0.09285638	Zbtb16	1
GO:0017000	GO:0017000	antibiotic biosynthetic process	1ÔÂ28ÈÕ	21/23210	0.025041269	0.131656368	0.09285638	Cyp1a1	1
GO:0032332	GO:0032332	positive regulation of chondrocyte differentiation	1ÔÂ28ÈÕ	21/23210	0.025041269	0.131656368	0.09285638	Zbtb16	1
GO:1900017	GO:1900017	positive regulation of cytokine production involved in inflammatory response	1ÔÂ28ÈÕ	21/23210	0.025041269	0.131656368	0.09285638	Cd6	1
GO:1901673	GO:1901673	regulation of mitotic spindle assembly	1ÔÂ28ÈÕ	21/23210	0.025041269	0.131656368	0.09285638	Hspa1b	1
GO:2000209	GO:2000209	regulation of anoikis	1ÔÂ28ÈÕ	21/23210	0.025041269	0.131656368	0.09285638	Pdk4	1
GO:0009404	GO:0009404	toxin metabolic process	1ÔÂ28ÈÕ	22/23210	0.026218501	0.133694069	0.094293557	Cyp1a1	1
GO:0016048	GO:0016048	detection of temperature stimulus	1ÔÂ28ÈÕ	22/23210	0.026218501	0.133694069	0.094293557	Ano3	1
GO:0000272	GO:0000272	polysaccharide catabolic process	1ÔÂ28ÈÕ	23/23210	0.027394363	0.133777378	0.094352314	G6pc	1
GO:0031954	GO:0031954	positive regulation of protein autophosphorylation	1ÔÂ28ÈÕ	23/23210	0.027394363	0.133777378	0.094352314	Gpnmb	1
GO:0071467	GO:0071467	cellular response to pH	1ÔÂ28ÈÕ	23/23210	0.027394363	0.133777378	0.094352314	Hvcn1	1
GO:0042572	GO:0042572	retinol metabolic process	1ÔÂ28ÈÕ	24/23210	0.028568856	0.134876094	0.095127231	Cyp1a1	1
GO:0045723	GO:0045723	positive regulation of fatty acid biosynthetic process	1ÔÂ28ÈÕ	24/23210	0.028568856	0.134876094	0.095127231	Apoc2	1
GO:0065005	GO:0065005	protein-lipid complex assembly	1ÔÂ28ÈÕ	24/23210	0.028568856	0.134876094	0.095127231	Ces1d	1
GO:0035384	GO:0035384	thioester biosynthetic process	1ÔÂ28ÈÕ	25/23210	0.02974198	0.135795621	0.095775768	Pdk4	1
GO:0042573	GO:0042573	retinoic acid metabolic process	1ÔÂ28ÈÕ	25/23210	0.02974198	0.135795621	0.095775768	Cyp1a1	1
GO:0071616	GO:0071616	acyl-CoA biosynthetic process	1ÔÂ28ÈÕ	25/23210	0.02974198	0.135795621	0.095775768	Pdk4	1
GO:1903649	GO:1903649	regulation of cytoplasmic transport	1ÔÂ28ÈÕ	25/23210	0.02974198	0.135795621	0.095775768	Trim46	1
GO:0006026	GO:0006026	aminoglycan catabolic process	1ÔÂ28ÈÕ	26/23210	0.030913739	0.136650541	0.096378737	Cemip	1
GO:0019433	GO:0019433	triglyceride catabolic process	1ÔÂ28ÈÕ	26/23210	0.030913739	0.136650541	0.096378737	Apoc2	1
GO:0090208	GO:0090208	positive regulation of triglyceride metabolic process	1ÔÂ28ÈÕ	26/23210	0.030913739	0.136650541	0.096378737	Apoc2	1
GO:0018195	GO:0018195	peptidyl-arginine modification	1ÔÂ28ÈÕ	27/23210	0.032084133	0.137128779	0.096716036	Art2b	1
GO:0030212	GO:0030212	hyaluronan metabolic process	1ÔÂ28ÈÕ	27/23210	0.032084133	0.137128779	0.096716036	Cemip	1
GO:0050901	GO:0050901	leukocyte tethering or rolling	1ÔÂ28ÈÕ	27/23210	0.032084133	0.137128779	0.096716036	Madcam1	1
GO:0050996	GO:0050996	positive regulation of lipid catabolic process	1ÔÂ28ÈÕ	27/23210	0.032084133	0.137128779	0.096716036	Apoc2	1
GO:0051354	GO:0051354	negative regulation of oxidoreductase activity	1ÔÂ28ÈÕ	27/23210	0.032084133	0.137128779	0.096716036	Cnr2	1
GO:0032369	GO:0032369	negative regulation of lipid transport	1ÔÂ28ÈÕ	28/23210	0.033253164	0.137128779	0.096716036	Apoc2	1
GO:0090169	GO:0090169	regulation of spindle assembly	1ÔÂ28ÈÕ	28/23210	0.033253164	0.137128779	0.096716036	Hspa1b	1
GO:0090314	GO:0090314	positive regulation of protein targeting to membrane	1ÔÂ28ÈÕ	28/23210	0.033253164	0.137128779	0.096716036	Cemip	1
GO:0006336	GO:0006336	DNA replication-independent nucleosome assembly	1ÔÂ28ÈÕ	29/23210	0.034420833	0.137128779	0.096716036	H4c14	1
GO:0010800	GO:0010800	positive regulation of peptidyl-threonine phosphorylation	1ÔÂ28ÈÕ	29/23210	0.034420833	0.137128779	0.096716036	Cemip	1
GO:0031295	GO:0031295	T cell costimulation	1ÔÂ28ÈÕ	29/23210	0.034420833	0.137128779	0.096716036	Cd5	1
GO:0002438	GO:0002438	acute inflammatory response to antigenic stimulus	1ÔÂ28ÈÕ	30/23210	0.035587143	0.137128779	0.096716036	Cd6	1
GO:0010043	GO:0010043	response to zinc ion	1ÔÂ28ÈÕ	30/23210	0.035587143	0.137128779	0.096716036	Hvcn1	1
GO:0034724	GO:0034724	DNA replication-independent nucleosome organization	1ÔÂ28ÈÕ	30/23210	0.035587143	0.137128779	0.096716036	H4c14	1
GO:0042026	GO:0042026	protein refolding	1ÔÂ28ÈÕ	30/23210	0.035587143	0.137128779	0.096716036	Hspa1b	1
GO:0051085	GO:0051085	chaperone cofactor-dependent protein refolding	1ÔÂ28ÈÕ	30/23210	0.035587143	0.137128779	0.096716036	Hspa1b	1
GO:0006335	GO:0006335	DNA replication-dependent nucleosome assembly	1ÔÂ28ÈÕ	31/23210	0.036752094	0.137128779	0.096716036	H4c14	1
GO:0008299	GO:0008299	isoprenoid biosynthetic process	1ÔÂ28ÈÕ	31/23210	0.036752094	0.137128779	0.096716036	Cyp1a1	1
GO:0031294	GO:0031294	lymphocyte costimulation	1ÔÂ28ÈÕ	31/23210	0.036752094	0.137128779	0.096716036	Cd5	1
GO:0034723	GO:0034723	DNA replication-dependent nucleosome organization	1ÔÂ28ÈÕ	31/23210	0.036752094	0.137128779	0.096716036	H4c14	1
GO:0043276	GO:0043276	anoikis	1ÔÂ28ÈÕ	31/23210	0.036752094	0.137128779	0.096716036	Pdk4	1
GO:0045652	GO:0045652	regulation of megakaryocyte differentiation	1ÔÂ28ÈÕ	31/23210	0.036752094	0.137128779	0.096716036	H4c14	1
GO:0050999	GO:0050999	regulation of nitric-oxide synthase activity	1ÔÂ28ÈÕ	31/23210	0.036752094	0.137128779	0.096716036	Cnr2	1
GO:0060632	GO:0060632	regulation of microtubule-based movement	1ÔÂ28ÈÕ	31/23210	0.036752094	0.137128779	0.096716036	Trim46	1
GO:0061036	GO:0061036	positive regulation of cartilage development	1ÔÂ28ÈÕ	31/23210	0.036752094	0.137128779	0.096716036	Zbtb16	1
GO:0006084	GO:0006084	acetyl-CoA metabolic process	1ÔÂ28ÈÕ	33/23210	0.039077926	0.138794442	0.097890817	Pdk4	1
GO:0071827	GO:0071827	plasma lipoprotein particle organization	1ÔÂ28ÈÕ	33/23210	0.039077926	0.138794442	0.097890817	Ces1d	1
GO:0018208	GO:0018208	peptidyl-proline modification	1ÔÂ28ÈÕ	34/23210	0.04023881	0.138794442	0.097890817	Fkbp5	1
GO:0035116	GO:0035116	embryonic hindlimb morphogenesis	1ÔÂ28ÈÕ	34/23210	0.04023881	0.138794442	0.097890817	Zbtb16	1
GO:0044275	GO:0044275	cellular carbohydrate catabolic process	1ÔÂ28ÈÕ	34/23210	0.04023881	0.138794442	0.097890817	G6pc	1
GO:0090313	GO:0090313	regulation of protein targeting to membrane	1ÔÂ28ÈÕ	34/23210	0.04023881	0.138794442	0.097890817	Cemip	1
GO:0006471	GO:0006471	protein ADP-ribosylation	1ÔÂ28ÈÕ	35/23210	0.041398342	0.138794442	0.097890817	Art2b	1
GO:0032228	GO:0032228	regulation of synaptic transmission, GABAergic	1ÔÂ28ÈÕ	35/23210	0.041398342	0.138794442	0.097890817	Cnr2	1
GO:0033866	GO:0033866	nucleoside bisphosphate biosynthetic process	1ÔÂ28ÈÕ	35/23210	0.041398342	0.138794442	0.097890817	Pdk4	1
GO:0034030	GO:0034030	ribonucleoside bisphosphate biosynthetic process	1ÔÂ28ÈÕ	35/23210	0.041398342	0.138794442	0.097890817	Pdk4	1
GO:0034033	GO:0034033	purine nucleoside bisphosphate biosynthetic process	1ÔÂ28ÈÕ	35/23210	0.041398342	0.138794442	0.097890817	Pdk4	1
GO:0034381	GO:0034381	plasma lipoprotein particle clearance	1ÔÂ28ÈÕ	35/23210	0.041398342	0.138794442	0.097890817	Apoc2	1
GO:0046320	GO:0046320	regulation of fatty acid oxidation	1ÔÂ28ÈÕ	35/23210	0.041398342	0.138794442	0.097890817	Pdk4	1
GO:0051084	GO:0051084	'de novo' posttranslational protein folding	1ÔÂ28ÈÕ	35/23210	0.041398342	0.138794442	0.097890817	Hspa1b	1
GO:0055090	GO:0055090	acylglycerol homeostasis	1ÔÂ28ÈÕ	35/23210	0.041398342	0.138794442	0.097890817	Apoc2	1
GO:0070328	GO:0070328	triglyceride homeostasis	1ÔÂ28ÈÕ	35/23210	0.041398342	0.138794442	0.097890817	Apoc2	1
GO:0006458	GO:0006458	'de novo' protein folding	1ÔÂ28ÈÕ	36/23210	0.042556523	0.140639177	0.099191896	Hspa1b	1
GO:0071398	GO:0071398	cellular response to fatty acid	1ÔÂ28ÈÕ	36/23210	0.042556523	0.140639177	0.099191896	Pdk4	1
GO:0061756	GO:0061756	leukocyte adhesion to vascular endothelial cell	1ÔÂ28ÈÕ	37/23210	0.043713355	0.143099379	0.100927061	Madcam1	1
GO:0071825	GO:0071825	protein-lipid complex subunit organization	1ÔÂ28ÈÕ	37/23210	0.043713355	0.143099379	0.100927061	Ces1d	1
GO:0006778	GO:0006778	porphyrin-containing compound metabolic process	1ÔÂ28ÈÕ	38/23210	0.044868839	0.144832438	0.102149376	Cyp1a1	1
GO:0060236	GO:0060236	regulation of mitotic spindle organization	1ÔÂ28ÈÕ	38/23210	0.044868839	0.144832438	0.102149376	Hspa1b	1
GO:2000403	GO:2000403	positive regulation of lymphocyte migration	1ÔÂ28ÈÕ	38/23210	0.044868839	0.144832438	0.102149376	Madcam1	1
GO:1900087	GO:1900087	positive regulation of G1/S transition of mitotic cell cycle	1ÔÂ28ÈÕ	39/23210	0.046022976	0.147188689	0.103811224	Cyp1a1	1
GO:0007339	GO:0007339	binding of sperm to zona pellucida	1ÔÂ28ÈÕ	40/23210	0.047175769	0.148818107	0.104960442	Hspa1b	1
GO:0009268	GO:0009268	response to pH	1ÔÂ28ÈÕ	40/23210	0.047175769	0.148818107	0.104960442	Hvcn1	1
GO:0033344	GO:0033344	cholesterol efflux	1ÔÂ28ÈÕ	41/23210	0.048327218	0.149728077	0.105602239	Apoc2	1
GO:0051281	GO:0051281	positive regulation of release of sequestered calcium ion into cytosol	1ÔÂ28ÈÕ	41/23210	0.048327218	0.149728077	0.105602239	Cemip	1
GO:1905953	GO:1905953	negative regulation of lipid localization	1ÔÂ28ÈÕ	41/23210	0.048327218	0.149728077	0.105602239	Apoc2	1
GO:0010518	GO:0010518	positive regulation of phospholipase activity	1ÔÂ28ÈÕ	42/23210	0.049477325	0.149944383	0.105754798	Apoc2	1
GO:0032768	GO:0032768	regulation of monooxygenase activity	1ÔÂ28ÈÕ	42/23210	0.049477325	0.149944383	0.105754798	Cnr2	1
GO:0045923	GO:0045923	positive regulation of fatty acid metabolic process	1ÔÂ28ÈÕ	42/23210	0.049477325	0.149944383	0.105754798	Apoc2	1
GO:0090224	GO:0090224	regulation of spindle organization	1ÔÂ28ÈÕ	42/23210	0.049477325	0.149944383	0.105754798	Hspa1b	1
GO:1900015	GO:1900015	regulation of cytokine production involved in inflammatory response	1ÔÂ28ÈÕ	42/23210	0.049477325	0.149944383	0.105754798	Cd6	1
GO:0009395	GO:0009395	phospholipid catabolic process	1ÔÂ28ÈÕ	43/23210	0.050626092	0.151441845	0.106810948	Apoc2	1
GO:0032371	GO:0032371	regulation of sterol transport	1ÔÂ28ÈÕ	43/23210	0.050626092	0.151441845	0.106810948	Apoc2	1
GO:0032374	GO:0032374	regulation of cholesterol transport	1ÔÂ28ÈÕ	43/23210	0.050626092	0.151441845	0.106810948	Apoc2	1
GO:0002534	GO:0002534	cytokine production involved in inflammatory response	1ÔÂ28ÈÕ	45/23210	0.052919611	0.15252305	0.107573515	Cd6	1
GO:0031952	GO:0031952	regulation of protein autophosphorylation	1ÔÂ28ÈÕ	45/23210	0.052919611	0.15252305	0.107573515	Gpnmb	1
GO:0035136	GO:0035136	forelimb morphogenesis	1ÔÂ28ÈÕ	45/23210	0.052919611	0.15252305	0.107573515	Zbtb16	1
GO:0090207	GO:0090207	regulation of triglyceride metabolic process	1ÔÂ28ÈÕ	45/23210	0.052919611	0.15252305	0.107573515	Apoc2	1
GO:0006695	GO:0006695	cholesterol biosynthetic process	1ÔÂ28ÈÕ	46/23210	0.054064367	0.15252305	0.107573515	Ces1d	1
GO:0010799	GO:0010799	regulation of peptidyl-threonine phosphorylation	1ÔÂ28ÈÕ	46/23210	0.054064367	0.15252305	0.107573515	Cemip	1
GO:0019674	GO:0019674	NAD metabolic process	1ÔÂ28ÈÕ	46/23210	0.054064367	0.15252305	0.107573515	Art2b	1
GO:0030517	GO:0030517	negative regulation of axon extension	1ÔÂ28ÈÕ	46/23210	0.054064367	0.15252305	0.107573515	Trim46	1
GO:0033013	GO:0033013	tetrapyrrole metabolic process	1ÔÂ28ÈÕ	46/23210	0.054064367	0.15252305	0.107573515	Cyp1a1	1
GO:0035036	GO:0035036	sperm-egg recognition	1ÔÂ28ÈÕ	46/23210	0.054064367	0.15252305	0.107573515	Hspa1b	1
GO:1903727	GO:1903727	positive regulation of phospholipid metabolic process	1ÔÂ28ÈÕ	46/23210	0.054064367	0.15252305	0.107573515	Apoc2	1
GO:1902653	GO:1902653	secondary alcohol biosynthetic process	1ÔÂ28ÈÕ	47/23210	0.055207787	0.15449276	0.108962738	Ces1d	1
GO:0007157	GO:0007157	heterophilic cell-cell adhesion via plasma membrane cell adhesion molecules	1ÔÂ28ÈÕ	48/23210	0.056349875	0.155185767	0.109451512	Cd6	1
GO:0008089	GO:0008089	anterograde axonal transport	1ÔÂ28ÈÕ	48/23210	0.056349875	0.155185767	0.109451512	Trim46	1
GO:0047496	GO:0047496	vesicle transport along microtubule	1ÔÂ28ÈÕ	48/23210	0.056349875	0.155185767	0.109451512	Trim46	1
GO:1902808	GO:1902808	positive regulation of cell cycle G1/S phase transition	1ÔÂ28ÈÕ	48/23210	0.056349875	0.155185767	0.109451512	Cyp1a1	1
GO:0046638	GO:0046638	positive regulation of alpha-beta T cell differentiation	1ÔÂ28ÈÕ	49/23210	0.057490632	0.157701575	0.111225895	Zbtb16	1
GO:0031663	GO:0031663	lipopolysaccharide-mediated signaling pathway	1ÔÂ28ÈÕ	50/23210	0.058630058	0.157710312	0.111232057	Cd6	1
GO:0032330	GO:0032330	regulation of chondrocyte differentiation	1ÔÂ28ÈÕ	50/23210	0.058630058	0.157710312	0.111232057	Zbtb16	1
GO:0033003	GO:0033003	regulation of mast cell activation	1ÔÂ28ÈÕ	50/23210	0.058630058	0.157710312	0.111232057	Cnr2	1
GO:0035137	GO:0035137	hindlimb morphogenesis	1ÔÂ28ÈÕ	50/23210	0.058630058	0.157710312	0.111232057	Zbtb16	1
GO:0045124	GO:0045124	regulation of bone resorption	1ÔÂ28ÈÕ	50/23210	0.058630058	0.157710312	0.111232057	Pdk4	1
GO:0017145	GO:0017145	stem cell division	1ÔÂ28ÈÕ	51/23210	0.059768157	0.158954403	0.112109506	Zbtb16	1
GO:0070542	GO:0070542	response to fatty acid	1ÔÂ28ÈÕ	51/23210	0.059768157	0.158954403	0.112109506	Pdk4	1
GO:0016126	GO:0016126	sterol biosynthetic process	1ÔÂ28ÈÕ	52/23210	0.060904928	0.159429457	0.112444559	Ces1d	1
GO:0097035	GO:0097035	regulation of membrane lipid distribution	1ÔÂ28ÈÕ	52/23210	0.060904928	0.159429457	0.112444559	Ano3	1
GO:0010517	GO:0010517	regulation of phospholipase activity	1ÔÂ28ÈÕ	53/23210	0.062040375	0.159429457	0.112444559	Apoc2	1
GO:0030219	GO:0030219	megakaryocyte differentiation	1ÔÂ28ÈÕ	53/23210	0.062040375	0.159429457	0.112444559	H4c14	1
GO:0034113	GO:0034113	heterotypic cell-cell adhesion	1ÔÂ28ÈÕ	53/23210	0.062040375	0.159429457	0.112444559	Madcam1	1
GO:0051932	GO:0051932	synaptic transmission, GABAergic	1ÔÂ28ÈÕ	53/23210	0.062040375	0.159429457	0.112444559	Cnr2	1
GO:0099518	GO:0099518	vesicle cytoskeletal trafficking	1ÔÂ28ÈÕ	53/23210	0.062040375	0.159429457	0.112444559	Trim46	1
GO:0051290	GO:0051290	protein heterotetramerization	1ÔÂ28ÈÕ	54/23210	0.063174497	0.159429457	0.112444559	H4c14	1
GO:0060193	GO:0060193	positive regulation of lipase activity	1ÔÂ28ÈÕ	54/23210	0.063174497	0.159429457	0.112444559	Apoc2	1
GO:1903533	GO:1903533	regulation of protein targeting	1ÔÂ28ÈÕ	54/23210	0.063174497	0.159429457	0.112444559	Cemip	1
GO:0001523	GO:0001523	retinoid metabolic process	1ÔÂ28ÈÕ	55/23210	0.064307297	0.161116476	0.113634402	Cyp1a1	1
GO:0042743	GO:0042743	hydrogen peroxide metabolic process	1ÔÂ28ÈÕ	56/23210	0.065438776	0.162776023	0.11480487	Cyp1a1	1
GO:0051196	GO:0051196	regulation of coenzyme metabolic process	1ÔÂ28ÈÕ	56/23210	0.065438776	0.162776023	0.11480487	Pdk4	1
GO:0016101	GO:0016101	diterpenoid metabolic process	1ÔÂ28ÈÕ	57/23210	0.066568935	0.163455722	0.115284257	Cyp1a1	1
GO:0050994	GO:0050994	regulation of lipid catabolic process	1ÔÂ28ÈÕ	57/23210	0.066568935	0.163455722	0.115284257	Apoc2	1
GO:0090307	GO:0090307	mitotic spindle assembly	1ÔÂ28ÈÕ	57/23210	0.066568935	0.163455722	0.115284257	Hspa1b	1
GO:0051187	GO:0051187	cofactor catabolic process	1ÔÂ28ÈÕ	58/23210	0.067697777	0.163455722	0.115284257	Art2b	1
GO:0098900	GO:0098900	regulation of action potential	1ÔÂ28ÈÕ	58/23210	0.067697777	0.163455722	0.115284257	Cnr2	1
GO:0098930	GO:0098930	axonal transport	1ÔÂ28ÈÕ	58/23210	0.067697777	0.163455722	0.115284257	Trim46	1
GO:1903510	GO:1903510	mucopolysaccharide metabolic process	1ÔÂ28ÈÕ	58/23210	0.067697777	0.163455722	0.115284257	Cemip	1
GO:0010524	GO:0010524	positive regulation of calcium ion transport into cytosol	1ÔÂ28ÈÕ	59/23210	0.068825302	0.163455722	0.115284257	Cemip	1
GO:0045806	GO:0045806	negative regulation of endocytosis	1ÔÂ28ÈÕ	59/23210	0.068825302	0.163455722	0.115284257	Apoc2	1
GO:2000401	GO:2000401	regulation of lymphocyte migration	1ÔÂ28ÈÕ	59/23210	0.068825302	0.163455722	0.115284257	Madcam1	1
GO:0046850	GO:0046850	regulation of bone remodeling	1ÔÂ28ÈÕ	60/23210	0.069951512	0.163455722	0.115284257	Pdk4	1
GO:0050982	GO:0050982	detection of mechanical stimulus	1ÔÂ28ÈÕ	60/23210	0.069951512	0.163455722	0.115284257	Ano3	1
GO:2000134	GO:2000134	negative regulation of G1/S transition of mitotic cell cycle	1ÔÂ28ÈÕ	60/23210	0.069951512	0.163455722	0.115284257	Gpnmb	1
GO:0045600	GO:0045600	positive regulation of fat cell differentiation	1ÔÂ28ÈÕ	61/23210	0.071076409	0.165368962	0.116633653	Zbtb16	1
GO:0002437	GO:0002437	inflammatory response to antigenic stimulus	1ÔÂ28ÈÕ	62/23210	0.072199993	0.165368962	0.116633653	Cd6	1
GO:0006721	GO:0006721	terpenoid metabolic process	1ÔÂ28ÈÕ	62/23210	0.072199993	0.165368962	0.116633653	Cyp1a1	1
GO:0032720	GO:0032720	negative regulation of tumor necrosis factor production	1ÔÂ28ÈÕ	62/23210	0.072199993	0.165368962	0.116633653	Gpnmb	1
GO:0034308	GO:0034308	primary alcohol metabolic process	1ÔÂ28ÈÕ	62/23210	0.072199993	0.165368962	0.116633653	Cyp1a1	1
GO:0070988	GO:0070988	demethylation	1ÔÂ28ÈÕ	62/23210	0.072199993	0.165368962	0.116633653	Cyp3a11	1
GO:0015914	GO:0015914	phospholipid transport	1ÔÂ28ÈÕ	63/23210	0.073322267	0.166292986	0.117285361	Apoc2	1
GO:1903556	GO:1903556	negative regulation of tumor necrosis factor superfamily cytokine production	1ÔÂ28ÈÕ	63/23210	0.073322267	0.166292986	0.117285361	Gpnmb	1
GO:0009880	GO:0009880	embryonic pattern specification	1ÔÂ28ÈÕ	64/23210	0.074443232	0.166656785	0.117541946	Zbtb16	1
GO:0034605	GO:0034605	cellular response to heat	1ÔÂ28ÈÕ	64/23210	0.074443232	0.166656785	0.117541946	Hspa1b	1
GO:1901264	GO:1901264	carbohydrate derivative transport	1ÔÂ28ÈÕ	64/23210	0.074443232	0.166656785	0.117541946	G6pc	1
GO:1902807	GO:1902807	negative regulation of cell cycle G1/S phase transition	1ÔÂ28ÈÕ	64/23210	0.074443232	0.166656785	0.117541946	Gpnmb	1
GO:0019748	GO:0019748	secondary metabolic process	1ÔÂ28ÈÕ	65/23210	0.07556289	0.167541999	0.118166281	Cyp1a1	1
GO:0045123	GO:0045123	cellular extravasation	1ÔÂ28ÈÕ	65/23210	0.07556289	0.167541999	0.118166281	Madcam1	1
GO:0050771	GO:0050771	negative regulation of axonogenesis	1ÔÂ28ÈÕ	67/23210	0.077798288	0.171949082	0.121274568	Trim46	1
GO:0046637	GO:0046637	regulation of alpha-beta T cell differentiation	1ÔÂ28ÈÕ	68/23210	0.078914031	0.173311195	0.122235258	Zbtb16	1
GO:0045576	GO:0045576	mast cell activation	1ÔÂ28ÈÕ	69/23210	0.080028473	0.17410583	0.122795709	Cnr2	1
GO:0046635	GO:0046635	positive regulation of alpha-beta T cell activation	1ÔÂ28ÈÕ	69/23210	0.080028473	0.17410583	0.122795709	Zbtb16	1
GO:0061035	GO:0061035	regulation of cartilage development	1ÔÂ28ÈÕ	69/23210	0.080028473	0.17410583	0.122795709	Zbtb16	1
GO:0042130	GO:0042130	negative regulation of T cell proliferation	1ÔÂ28ÈÕ	70/23210	0.081141614	0.17537231	0.123688949	Gpnmb	1
GO:1903725	GO:1903725	regulation of phospholipid metabolic process	1ÔÂ28ÈÕ	70/23210	0.081141614	0.17537231	0.123688949	Apoc2	1
GO:0042733	GO:0042733	embryonic digit morphogenesis	1ÔÂ28ÈÕ	71/23210	0.082253456	0.176730336	0.124646756	Zbtb16	1
GO:0006094	GO:0006094	gluconeogenesis	1ÔÂ28ÈÕ	73/23210	0.084473251	0.179829558	0.126832617	G6pc	1
GO:0060191	GO:0060191	regulation of lipase activity	1ÔÂ28ÈÕ	73/23210	0.084473251	0.179829558	0.126832617	Apoc2	1
GO:0002532	GO:0002532	production of molecular mediator involved in inflammatory response	1ÔÂ28ÈÕ	74/23210	0.085581205	0.181077306	0.127712646	Cd6	1
GO:0045453	GO:0045453	bone resorption	1ÔÂ28ÈÕ	74/23210	0.085581205	0.181077306	0.127712646	Pdk4	1
GO:0030808	GO:0030808	regulation of nucleotide biosynthetic process	1ÔÂ28ÈÕ	75/23210	0.086687867	0.181208975	0.127805511	Pdk4	1
GO:0051193	GO:0051193	regulation of cofactor metabolic process	1ÔÂ28ÈÕ	75/23210	0.086687867	0.181208975	0.127805511	Pdk4	1
GO:1900371	GO:1900371	regulation of purine nucleotide biosynthetic process	1ÔÂ28ÈÕ	75/23210	0.086687867	0.181208975	0.127805511	Pdk4	1
GO:0008088	GO:0008088	axo-dendritic transport	1ÔÂ28ÈÕ	76/23210	0.087793237	0.182420679	0.128660118	Trim46	1
GO:0019319	GO:0019319	hexose biosynthetic process	1ÔÂ28ÈÕ	76/23210	0.087793237	0.182420679	0.128660118	G6pc	1
GO:0015918	GO:0015918	sterol transport	1ÔÂ28ÈÕ	77/23210	0.088897317	0.183111011	0.129147005	Apoc2	1
GO:0030301	GO:0030301	cholesterol transport	1ÔÂ28ÈÕ	77/23210	0.088897317	0.183111011	0.129147005	Apoc2	1
GO:0005977	GO:0005977	glycogen metabolic process	1ÔÂ28ÈÕ	78/23210	0.090000109	0.183706105	0.12956672	G6pc	1
GO:0006073	GO:0006073	cellular glucan metabolic process	1ÔÂ28ÈÕ	78/23210	0.090000109	0.183706105	0.12956672	G6pc	1
GO:0044042	GO:0044042	glucan metabolic process	1ÔÂ28ÈÕ	78/23210	0.090000109	0.183706105	0.12956672	G6pc	1
GO:0044272	GO:0044272	sulfur compound biosynthetic process	1ÔÂ28ÈÕ	79/23210	0.091101613	0.184403663	0.130058704	Pdk4	1
GO:0051279	GO:0051279	regulation of release of sequestered calcium ion into cytosol	1ÔÂ28ÈÕ	79/23210	0.091101613	0.184403663	0.130058704	Cemip	1
GO:0043154	GO:0043154	negative regulation of cysteine-type endopeptidase activity involved in apoptotic process	1ÔÂ28ÈÕ	80/23210	0.092201832	0.184403663	0.130058704	Hspa1b	1
GO:0050805	GO:0050805	negative regulation of synaptic transmission	1ÔÂ28ÈÕ	80/23210	0.092201832	0.184403663	0.130058704	Cnr2	1
GO:1904427	GO:1904427	positive regulation of calcium ion transmembrane transport	1ÔÂ28ÈÕ	80/23210	0.092201832	0.184403663	0.130058704	Cemip	1
GO:0072384	GO:0072384	organelle transport along microtubule	1ÔÂ28ÈÕ	81/23210	0.093300766	0.186065321	0.13123066	Trim46	1
GO:0006720	GO:0006720	isoprenoid metabolic process	1ÔÂ28ÈÕ	82/23210	0.094398417	0.186115061	0.131265742	Cyp1a1	1
GO:0032436	GO:0032436	positive regulation of proteasomal ubiquitin-dependent protein catabolic process	1ÔÂ28ÈÕ	82/23210	0.094398417	0.186115061	0.131265742	Hspa1b	1
GO:0034620	GO:0034620	cellular response to unfolded protein	1ÔÂ28ÈÕ	82/23210	0.094398417	0.186115061	0.131265742	Hspa1b	1
GO:0046364	GO:0046364	monosaccharide biosynthetic process	1ÔÂ28ÈÕ	82/23210	0.094398417	0.186115061	0.131265742	G6pc	1
GO:0030203	GO:0030203	glycosaminoglycan metabolic process	1ÔÂ28ÈÕ	83/23210	0.095494787	0.186793889	0.131744515	Cemip	1
GO:1901992	GO:1901992	positive regulation of mitotic cell cycle phase transition	1ÔÂ28ÈÕ	83/23210	0.095494787	0.186793889	0.131744515	Cyp1a1	1
GO:0032945	GO:0032945	negative regulation of mononuclear cell proliferation	1ÔÂ28ÈÕ	84/23210	0.096589877	0.187398773	0.132171135	Gpnmb	1
GO:0050672	GO:0050672	negative regulation of lymphocyte proliferation	1ÔÂ28ÈÕ	84/23210	0.096589877	0.187398773	0.132171135	Gpnmb	1
GO:0042632	GO:0042632	cholesterol homeostasis	1ÔÂ28ÈÕ	85/23210	0.097683689	0.187790803	0.132447632	G6pc	1
GO:0051341	GO:0051341	regulation of oxidoreductase activity	1ÔÂ28ÈÕ	85/23210	0.097683689	0.187790803	0.132447632	Cnr2	1
GO:0055092	GO:0055092	sterol homeostasis	1ÔÂ28ÈÕ	86/23210	0.098776223	0.189366571	0.13355901	G6pc	1
GO:2000117	GO:2000117	negative regulation of cysteine-type endopeptidase activity	1ÔÂ28ÈÕ	87/23210	0.099867482	0.190931218	0.134662546	Hspa1b	1
GO:0006112	GO:0006112	energy reserve metabolic process	1ÔÂ28ÈÕ	88/23210	0.100957466	0.19143301	0.135016456	G6pc	1
GO:0070664	GO:0070664	negative regulation of leukocyte proliferation	1ÔÂ28ÈÕ	88/23210	0.100957466	0.19143301	0.135016456	Gpnmb	1
GO:0007229	GO:0007229	integrin-mediated signaling pathway	1ÔÂ28ÈÕ	89/23210	0.102046178	0.192445781	0.135730757	Madcam1	1
GO:0045833	GO:0045833	negative regulation of lipid metabolic process	1ÔÂ28ÈÕ	90/23210	0.103133618	0.193445219	0.136435654	Apoc2	1
GO:1902600	GO:1902600	proton transmembrane transport	1ÔÂ28ÈÕ	90/23210	0.103133618	0.193445219	0.136435654	Hvcn1	1
GO:0009308	GO:0009308	amine metabolic process	1ÔÂ28ÈÕ	91/23210	0.104219788	0.194955615	0.137500927	Cyp1a1	1
GO:0006885	GO:0006885	regulation of pH	1ÔÂ28ÈÕ	92/23210	0.10530469	0.196455524	0.138558803	Pdk4	1
GO:0009062	GO:0009062	fatty acid catabolic process	1ÔÂ28ÈÕ	93/23210	0.106388325	0.196889327	0.138864761	Ces1d	1
GO:0046889	GO:0046889	positive regulation of lipid biosynthetic process	1ÔÂ28ÈÕ	93/23210	0.106388325	0.196889327	0.138864761	Apoc2	1
GO:2000060	GO:2000060	positive regulation of ubiquitin-dependent protein catabolic process	1ÔÂ28ÈÕ	93/23210	0.106388325	0.196889327	0.138864761	Hspa1b	1
GO:0045582	GO:0045582	positive regulation of T cell differentiation	1ÔÂ28ÈÕ	95/23210	0.108551799	0.19982745	0.140937	Zbtb16	1
GO:0048477	GO:0048477	oogenesis	1ÔÂ28ÈÕ	95/23210	0.108551799	0.19982745	0.140937	Paqr7	1
