# Supplementary material for: The Murine Reg3a Stimulated by Lactobacillus casei Promotes Intestinal Cell Proliferation and Inhibits the Multiplication of Porcine Diarrhea Causative Agent in vitro
Source: Front Microbiol. 2021 Jun 18;12:675263. doi: 10.3389/fmicb.2021.675263 (PMC8249746; doi:10.3389/fmicb.2021.675263)
Supplement: Supplementary file 6 [file Data_Sheet_5.CSV]

	ID	Description	GeneRatio	BgRatio	pvalue	p.adjust	qvalue	geneID	Count
GO:0008217	GO:0008217	regulation of blood pressure	7/78	200/23210	5.0014732718165e-06	0.0036547281325858	0.00299069292402999	Cpa3/Adipoq/Nox1/Adrb3/Drd2/Lep/Klk1b27	7
GO:0002021	GO:0002021	response to dietary excess	4/78	34/23210	5.06897105767795e-06	0.0036547281325858	0.00299069292402999	Bmp8b/Adrb3/Pnpla3/Lep	4
GO:1990845	GO:1990845	adaptive thermogenesis	6/78	156/23210	1.44266281132817e-05	0.00591875368080641	0.00484336292881523	Bmp8b/Dio2/Adipoq/Adrb3/Scd1/Lep	6
GO:0120162	GO:0120162	positive regulation of cold-induced thermogenesis	5/78	96/23210	1.81200329881734e-05	0.00591875368080641	0.00484336292881523	Dio2/Adipoq/Adrb3/Scd1/Lep	5
GO:0050873	GO:0050873	brown fat cell differentiation	4/78	48/23210	2.05227242746408e-05	0.00591875368080641	0.00484336292881523	Adipoq/Adrb3/Scd1/Lep	4
GO:0001659	GO:0001659	temperature homeostasis	6/78	179/23210	3.13696401070005e-05	0.00753917017238244	0.00616936255437676	Dio2/Adipoq/Adrb3/Drd2/Scd1/Lep	6
GO:0006631	GO:0006631	fatty acid metabolic process	8/78	376/23210	3.84378711133043e-05	0.00791820144934069	0.00647952684481416	Alox15/Adipoq/Fasn/Cyp1a1/Scd1/Pnpla3/Scd4/Lep	8
GO:0003073	GO:0003073	regulation of systemic arterial blood pressure	5/78	119/23210	5.09829505599161e-05	0.00918967683842487	0.00751998520758762	Cpa3/Nox1/Adrb3/Drd2/Klk1b27	5
GO:0106106	GO:0106106	cold-induced thermogenesis	5/78	142/23210	0.000117787487077246	0.0169849556365389	0.013898923475115	Dio2/Adipoq/Adrb3/Scd1/Lep	5
GO:0120161	GO:0120161	regulation of cold-induced thermogenesis	5/78	142/23210	0.000117787487077246	0.0169849556365389	0.013898923475115	Dio2/Adipoq/Adrb3/Scd1/Lep	5
GO:0008015	GO:0008015	blood circulation	8/78	484/23210	0.000220457364711756	0.0268541259305257	0.0219749435492513	Cpa3/Adipoq/Cxcr2/Nox1/Adrb3/Drd2/Lep/Klk1b27	8
GO:0003013	GO:0003013	circulatory system process	8/78	495/23210	0.000256529727888171	0.0268541259305257	0.0219749435492513	Cpa3/Adipoq/Cxcr2/Nox1/Adrb3/Drd2/Lep/Klk1b27	8
GO:0072330	GO:0072330	monocarboxylic acid biosynthetic process	6/78	264/23210	0.000264905321922679	0.0268541259305257	0.0219749435492513	Alox15/Fasn/Ido1/Cyp1a1/Scd1/Scd4	6
GO:0006636	GO:0006636	unsaturated fatty acid biosynthetic process	3/78	38/23210	0.000282982293486214	0.0268541259305257	0.0219749435492513	Alox15/Scd1/Scd4	3
GO:0030851	GO:0030851	granulocyte differentiation	3/78	38/23210	0.000282982293486214	0.0268541259305257	0.0219749435492513	Adipoq/Fasn/Cebpe	3
GO:0046888	GO:0046888	negative regulation of hormone secretion	4/78	95/23210	0.000297965336261034	0.0268541259305257	0.0219749435492513	Stxbp5l/Adipoq/Drd2/Lep	4
GO:0019336	GO:0019336	phenol-containing compound catabolic process	2/78	10/23210	0.000493036814504541	0.0418211227362087	0.034222555359727	Dio2/Slc6a3	2
GO:0090494	GO:0090494	dopamine uptake	2/78	12/23210	0.000719973213909496	0.0556496857029144	0.0455385777596664	Slc6a3/Drd2	2
GO:0070371	GO:0070371	ERK1 and ERK2 cascade	6/78	323/23210	0.000768184163577923	0.0556496857029144	0.0455385777596664	Ccl24/Alox15/Adipoq/Hcrtr1/Drd2/Ccr3	6
GO:0007631	GO:0007631	feeding behavior	4/78	125/23210	0.000840664987995341	0.0556496857029144	0.0455385777596664	Hcrtr1/Adrb3/Drd2/Lep	4
GO:0003044	GO:0003044	regulation of systemic arterial blood pressure mediated by a chemical signal	3/78	55/23210	0.000844669988447758	0.0556496857029144	0.0455385777596664	Cpa3/Nox1/Adrb3	3
GO:0090493	GO:0090493	catecholamine uptake	2/78	13/23210	0.000849024331112425	0.0556496857029144	0.0455385777596664	Slc6a3/Drd2	2
GO:0021984	GO:0021984	adenohypophysis development	2/78	14/23210	0.000988371665721196	0.0588188463901312	0.048131927004407	Slc6a3/Drd2	2
GO:0035358	GO:0035358	regulation of peroxisome proliferator activated receptor signaling pathway	2/78	14/23210	0.000988371665721196	0.0588188463901312	0.048131927004407	Alox15/Lep	2
GO:0045776	GO:0045776	negative regulation of blood pressure	3/78	60/23210	0.00108856284599088	0.0588188463901312	0.048131927004407	Adipoq/Adrb3/Drd2	3
GO:0006633	GO:0006633	fatty acid biosynthetic process	4/78	134/23210	0.00108877544659899	0.0588188463901312	0.048131927004407	Alox15/Fasn/Scd1/Scd4	4
GO:0060134	GO:0060134	prepulse inhibition	2/78	15/23210	0.00113794634459875	0.0588188463901312	0.048131927004407	Slc6a3/Drd2	2
GO:0051591	GO:0051591	response to cAMP	3/78	61/23210	0.00114211352213847	0.0588188463901312	0.048131927004407	Slc6a3/Hcn1/Adipoq	3
GO:0048871	GO:0048871	multicellular organismal homeostasis	7/78	486/23210	0.00124057489501351	0.0611532423296635	0.0500421816567288	Bmp8b/Dio2/Adipoq/Adrb3/Drd2/Scd1/Lep	7
GO:0015850	GO:0015850	organic hydroxy compound transport	5/78	239/23210	0.00127225885567955	0.0611532423296635	0.0500421816567288	Slc6a3/Adipoq/Apom/Drd2/Lep	5
GO:0046394	GO:0046394	carboxylic acid biosynthetic process	6/78	362/23210	0.00138025662608699	0.0622394310770012	0.050931018495743	Alox15/Fasn/Ido1/Cyp1a1/Scd1/Scd4	6
GO:0016053	GO:0016053	organic acid biosynthetic process	6/78	363/23210	0.00139975441849021	0.0622394310770012	0.050931018495743	Alox15/Fasn/Ido1/Cyp1a1/Scd1/Scd4	6
GO:0090278	GO:0090278	negative regulation of peptide hormone secretion	3/78	66/23210	0.00143477958951329	0.0622394310770012	0.050931018495743	Stxbp5l/Drd2/Lep	3
GO:0002024	GO:0002024	diet induced thermogenesis	2/78	17/23210	0.0014675039227587	0.0622394310770012	0.050931018495743	Bmp8b/Adrb3	2
GO:0048245	GO:0048245	eosinophil chemotaxis	2/78	20/23210	0.00203684280514277	0.0839179235718819	0.0686707002876704	Ccl24/Ccr3	2
GO:0015918	GO:0015918	sterol transport	3/78	77/23210	0.00223369497902004	0.0852432208425452	0.069755201521639	Adipoq/Apom/Lep	3
GO:0030301	GO:0030301	cholesterol transport	3/78	77/23210	0.00223369497902004	0.0852432208425452	0.069755201521639	Adipoq/Apom/Lep	3
GO:0035357	GO:0035357	peroxisome proliferator activated receptor signaling pathway	2/78	21/23210	0.00224635394730702	0.0852432208425452	0.069755201521639	Alox15/Lep	2
GO:0072207	GO:0072207	metanephric epithelium development	2/78	24/23210	0.00293315022391272	0.105740065572053	0.0865279316054251	Adipoq/Cxcr2	2
GO:0072677	GO:0072677	eosinophil migration	2/78	24/23210	0.00293315022391272	0.105740065572053	0.0865279316054251	Ccl24/Ccr3	2
GO:0034114	GO:0034114	regulation of heterotypic cell-cell adhesion	2/78	25/23210	0.00318128360644643	0.111888072207213	0.0915588940391898	Alox15/Adipoq	2
GO:0040014	GO:0040014	regulation of multicellular organism growth	3/78	90/23210	0.00347710006695564	0.117556517845593	0.0961974279180303	Slc6a3/Adrb3/Drd2	3
GO:0009308	GO:0009308	amine metabolic process	3/78	91/23210	0.00358702273592655	0.117556517845593	0.0961974279180303	Slc6a3/Ido1/Cyp1a1	3
GO:0046683	GO:0046683	response to organophosphorus	3/78	91/23210	0.00358702273592655	0.117556517845593	0.0961974279180303	Slc6a3/Hcn1/Adipoq	3
GO:0070372	GO:0070372	regulation of ERK1 and ERK2 cascade	5/78	306/23210	0.0037133250937367	0.118991439670407	0.0973716357913178	Ccl24/Alox15/Adipoq/Hcrtr1/Drd2	5
GO:0071880	GO:0071880	adenylate cyclase-activating adrenergic receptor signaling pathway	2/78	29/23210	0.00426808566022622	0.133795207001005	0.10948567563189	Adrb3/Drd2	2
GO:0006641	GO:0006641	triglyceride metabolic process	3/78	99/23210	0.00454322469882401	0.139390000334132	0.114063939247071	Thrsp/Scd1/Pnpla3	3
GO:0033559	GO:0033559	unsaturated fatty acid metabolic process	3/78	101/23210	0.00480404410710702	0.143233170498608	0.11720883577556	Alox15/Scd1/Scd4	3
GO:0071875	GO:0071875	adrenergic receptor signaling pathway	2/78	31/23210	0.00486714657034105	0.143233170498608	0.11720883577556	Adrb3/Drd2	2
GO:0001964	GO:0001964	startle response	2/78	32/23210	0.00518036890367247	0.143755790063819	0.117636499497439	Slc6a3/Drd2	2
GO:0050764	GO:0050764	regulation of phagocytosis	3/78	105/23210	0.00535242324628342	0.143755790063819	0.117636499497439	Alox15/Adipoq/Sirpb1a	3
GO:0006909	GO:0006909	phagocytosis	5/78	336/23210	0.00550093276343364	0.143755790063819	0.117636499497439	Alox15/Adipoq/Cebpe/Lep/Sirpb1a	5
GO:0003081	GO:0003081	regulation of systemic arterial blood pressure by renin-angiotensin	2/78	33/23210	0.00550263500560439	0.143755790063819	0.117636499497439	Cpa3/Nox1	2
GO:1901615	GO:1901615	organic hydroxy compound metabolic process	6/78	481/23210	0.00560952082553024	0.143755790063819	0.117636499497439	Dio2/Alox15/Slc6a3/Drd2/Cyp1a1/Lep	6
GO:0014074	GO:0014074	response to purine-containing compound	3/78	107/23210	0.00564014787964416	0.143755790063819	0.117636499497439	Slc6a3/Hcn1/Adipoq	3
GO:0035264	GO:0035264	multicellular organism growth	4/78	212/23210	0.0056979865935824	0.143755790063819	0.117636499497439	Slc12a5/Slc6a3/Adrb3/Drd2	4
GO:0033032	GO:0033032	regulation of myeloid cell apoptotic process	2/78	34/23210	0.00583388215294343	0.143755790063819	0.117636499497439	Adipoq/Cxcr2	2
GO:0018958	GO:0018958	phenol-containing compound metabolic process	3/78	109/23210	0.0059370011331285	0.143755790063819	0.117636499497439	Dio2/Slc6a3/Drd2	3
GO:0002573	GO:0002573	myeloid leukocyte differentiation	4/78	216/23210	0.00608217865009584	0.143755790063819	0.117636499497439	Adipoq/Fasn/Ubd/Cebpe	4
GO:0019432	GO:0019432	triglyceride biosynthetic process	2/78	35/23210	0.00617404793248561	0.143755790063819	0.117636499497439	Thrsp/Pnpla3	2
GO:0034381	GO:0034381	plasma lipoprotein particle clearance	2/78	35/23210	0.00617404793248561	0.143755790063819	0.117636499497439	Adipoq/Apom	2
GO:0030258	GO:0030258	lipid modification	4/78	218/23210	0.0062805927697785	0.143755790063819	0.117636499497439	Adipoq/Cyp1a1/Scd1/Lep	4
GO:0070374	GO:0070374	positive regulation of ERK1 and ERK2 cascade	4/78	218/23210	0.0062805927697785	0.143755790063819	0.117636499497439	Ccl24/Alox15/Hcrtr1/Drd2	4
GO:0051953	GO:0051953	negative regulation of amine transport	2/78	36/23210	0.00652307023968474	0.144711804394237	0.118418813581969	Drd2/Lep	2
GO:0071320	GO:0071320	cellular response to cAMP	2/78	36/23210	0.00652307023968474	0.144711804394237	0.118418813581969	Hcn1/Adipoq	2
GO:0033028	GO:0033028	myeloid cell apoptotic process	2/78	37/23210	0.00688088727732629	0.149574110544759	0.122397677144809	Adipoq/Cxcr2	2
GO:0046460	GO:0046460	neutral lipid biosynthetic process	2/78	38/23210	0.00724743755420628	0.149574110544759	0.122397677144809	Thrsp/Pnpla3	2
GO:0046463	GO:0046463	acylglycerol biosynthetic process	2/78	38/23210	0.00724743755420628	0.149574110544759	0.122397677144809	Thrsp/Pnpla3	2
GO:0021983	GO:0021983	pituitary gland development	2/78	39/23210	0.00762265988381563	0.149574110544759	0.122397677144809	Slc6a3/Drd2	2
GO:0046879	GO:0046879	hormone secretion	5/78	365/23210	0.00773969376956675	0.149574110544759	0.122397677144809	Dio2/Stxbp5l/Adipoq/Drd2/Lep	5
GO:1903531	GO:1903531	negative regulation of secretion by cell	4/78	232/23210	0.00779106282202708	0.149574110544759	0.122397677144809	Stxbp5l/Adipoq/Drd2/Lep	4
GO:0009409	GO:0009409	response to cold	2/78	40/23210	0.00800649338302946	0.149574110544759	0.122397677144809	Dio2/Adrb3	2
GO:0030225	GO:0030225	macrophage differentiation	2/78	40/23210	0.00800649338302946	0.149574110544759	0.122397677144809	Adipoq/Cebpe	2
GO:0098801	GO:0098801	regulation of renal system process	2/78	40/23210	0.00800649338302946	0.149574110544759	0.122397677144809	Adipoq/Drd2	2
GO:0006639	GO:0006639	acylglycerol metabolic process	3/78	122/23210	0.00809401554991497	0.149574110544759	0.122397677144809	Thrsp/Scd1/Pnpla3	3
GO:0031667	GO:0031667	response to nutrient levels	5/78	371/23210	0.00827184677573897	0.149574110544759	0.122397677144809	Bmp8b/Adrb3/Pnpla3/Scd4/Lep	5
GO:0071621	GO:0071621	granulocyte chemotaxis	3/78	123/23210	0.00827657818154393	0.149574110544759	0.122397677144809	Ccl24/Cxcr2/Ccr3	3
GO:0033344	GO:0033344	cholesterol efflux	2/78	41/23210	0.00839887747080185	0.149574110544759	0.122397677144809	Adipoq/Apom	2
GO:0042417	GO:0042417	dopamine metabolic process	2/78	41/23210	0.00839887747080185	0.149574110544759	0.122397677144809	Slc6a3/Drd2	2
GO:0009914	GO:0009914	hormone transport	5/78	373/23210	0.00845474923803828	0.149574110544759	0.122397677144809	Dio2/Stxbp5l/Adipoq/Drd2/Lep	5
GO:0006638	GO:0006638	neutral lipid metabolic process	3/78	124/23210	0.00846155550494999	0.149574110544759	0.122397677144809	Thrsp/Scd1/Pnpla3	3
GO:0045444	GO:0045444	fat cell differentiation	4/78	238/23210	0.00850560129311388	0.149574110544759	0.122397677144809	Adipoq/Adrb3/Scd1/Lep	4
GO:0042220	GO:0042220	response to cocaine	2/78	42/23210	0.0087997518668656	0.152882436048436	0.125104906059053	Slc6a3/Drd2	2
GO:0032371	GO:0032371	regulation of sterol transport	2/78	43/23210	0.0092090565904372	0.154412320969889	0.126356822985069	Adipoq/Lep	2
GO:0032374	GO:0032374	regulation of cholesterol transport	2/78	43/23210	0.0092090565904372	0.154412320969889	0.126356822985069	Adipoq/Lep	2
GO:0040018	GO:0040018	positive regulation of multicellular organism growth	2/78	43/23210	0.0092090565904372	0.154412320969889	0.126356822985069	Slc6a3/Drd2	2
GO:0001936	GO:0001936	regulation of endothelial cell proliferation	3/78	129/23210	0.0094228998369716	0.156181857067966	0.127804848363523	Ccl24/Ccr3/Lep	3
GO:0015696	GO:0015696	ammonium transport	3/78	131/23210	0.00982457147242611	0.160881347160287	0.131650478258764	Slc12a5/Slc6a3/Drd2	3
GO:0002534	GO:0002534	cytokine production involved in inflammatory response	2/78	45/23210	0.010052718586654	0.160881347160287	0.131650478258764	Ido1/Lep	2
GO:0007628	GO:0007628	adult walking behavior	2/78	46/23210	0.010486957383567	0.160881347160287	0.131650478258764	Scn8a/Drd2	2
GO:0019674	GO:0019674	NAD metabolic process	2/78	46/23210	0.010486957383567	0.160881347160287	0.131650478258764	Art2b/Ido1	2
GO:0007626	GO:0007626	locomotory behavior	4/78	254/23210	0.0106175181910465	0.160881347160287	0.131650478258764	Slc6a3/Scn8a/Ido1/Drd2	4
GO:0050905	GO:0050905	neuromuscular process	3/78	136/23210	0.0108720031700269	0.160881347160287	0.131650478258764	Slc6a3/Scn8a/Drd2	3
GO:0001504	GO:0001504	neurotransmitter uptake	2/78	47/23210	0.0109293895539693	0.160881347160287	0.131650478258764	Slc6a3/Drd2	2
GO:0001990	GO:0001990	regulation of systemic arterial blood pressure by hormone	2/78	47/23210	0.0109293895539693	0.160881347160287	0.131650478258764	Cpa3/Nox1	2
GO:0032309	GO:0032309	icosanoid secretion	2/78	47/23210	0.0109293895539693	0.160881347160287	0.131650478258764	Drd2/Lep	2
GO:0034341	GO:0034341	response to interferon-gamma	3/78	137/23210	0.0110889482751843	0.160881347160287	0.131650478258764	Ccl24/Ubd/Gbp11	3
GO:0007015	GO:0007015	actin filament organization	5/78	400/23210	0.0112057314932316	0.160881347160287	0.131650478258764	Ccl24/Alox15/Fscn3/Rnd1/Cass4	5
GO:0009991	GO:0009991	response to extracellular stimulus	5/78	401/23210	0.011318048086814	0.160881347160287	0.131650478258764	Bmp8b/Adrb3/Pnpla3/Scd4/Lep	5
GO:0030099	GO:0030099	myeloid cell differentiation	5/78	401/23210	0.011318048086814	0.160881347160287	0.131650478258764	Adipoq/Fasn/Ubd/Cebpe/Lep	5
GO:0042755	GO:0042755	eating behavior	2/78	48/23210	0.0113799565952491	0.160881347160287	0.131650478258764	Adrb3/Lep	2
GO:0090659	GO:0090659	walking behavior	2/78	48/23210	0.0113799565952491	0.160881347160287	0.131650478258764	Scn8a/Drd2	2
GO:0051048	GO:0051048	negative regulation of secretion	4/78	261/23210	0.0116391452446596	0.162948033425234	0.133341663967945	Stxbp5l/Adipoq/Drd2/Lep	4
GO:0045017	GO:0045017	glycerolipid biosynthetic process	3/78	141/23210	0.0119817607775091	0.166131721549694	0.13594690112943	Alox15/Thrsp/Pnpla3	3
GO:0001935	GO:0001935	endothelial cell proliferation	3/78	143/23210	0.012443251752722	0.170887324070715	0.139838448268685	Ccl24/Ccr3/Lep	3
GO:0006111	GO:0006111	regulation of gluconeogenesis	2/78	51/23210	0.0127798862879955	0.172229869413921	0.140937063736773	Adipoq/Lep	2
GO:0070542	GO:0070542	response to fatty acid	2/78	51/23210	0.0127798862879955	0.172229869413921	0.140937063736773	Scd1/Scd4	2
GO:0097530	GO:0097530	granulocyte migration	3/78	146/23210	0.0131544418575294	0.175636158875532	0.143724457332266	Ccl24/Cxcr2/Ccr3	3
GO:0055067	GO:0055067	monovalent inorganic cation homeostasis	3/78	148/23210	0.013641250841969	0.177067140742139	0.144895441106604	Slc12a5/Nox1/Drd2	3
GO:0034113	GO:0034113	heterotypic cell-cell adhesion	2/78	53/23210	0.0137527876304574	0.177067140742139	0.144895441106604	Alox15/Adipoq	2
GO:0071715	GO:0071715	icosanoid transport	2/78	53/23210	0.0137527876304574	0.177067140742139	0.144895441106604	Drd2/Lep	2
GO:1901571	GO:1901571	fatty acid derivative transport	2/78	53/23210	0.0137527876304574	0.177067140742139	0.144895441106604	Drd2/Lep	2
GO:0030072	GO:0030072	peptide hormone secretion	4/78	278/23210	0.0143780936798523	0.183479744126964	0.15014292515244	Dio2/Stxbp5l/Drd2/Lep	4
GO:0046676	GO:0046676	negative regulation of insulin secretion	2/78	55/23210	0.0147568490153898	0.186609753844385	0.15270423684908	Stxbp5l/Drd2	2
GO:0006584	GO:0006584	catecholamine metabolic process	2/78	56/23210	0.015270423684908	0.186609753844385	0.15270423684908	Slc6a3/Drd2	2
GO:0009712	GO:0009712	catechol-containing compound metabolic process	2/78	56/23210	0.015270423684908	0.186609753844385	0.15270423684908	Slc6a3/Drd2	2
GO:0042743	GO:0042743	hydrogen peroxide metabolic process	2/78	56/23210	0.015270423684908	0.186609753844385	0.15270423684908	Nox1/Cyp1a1	2
GO:0072347	GO:0072347	response to anesthetic	2/78	56/23210	0.015270423684908	0.186609753844385	0.15270423684908	Slc6a3/Drd2	2
GO:0032615	GO:0032615	interleukin-12 production	2/78	58/23210	0.0163203813710773	0.194862785146538	0.159457757609511	Ido1/Lep	2
GO:1901616	GO:1901616	organic hydroxy compound catabolic process	2/78	58/23210	0.0163203813710773	0.194862785146538	0.159457757609511	Dio2/Slc6a3	2
GO:0045088	GO:0045088	regulation of innate immune response	4/78	289/23210	0.0163511768396194	0.194862785146538	0.159457757609511	Drd2/B430306N03Rik/Lep/9830107B12Rik	4
GO:0015872	GO:0015872	dopamine transport	2/78	59/23210	0.0168566533862033	0.199240116253321	0.163039762259999	Slc6a3/Drd2	2
