# Supplementary material for: The Murine Reg3a Stimulated by Lactobacillus casei Promotes Intestinal Cell Proliferation and Inhibits the Multiplication of Porcine Diarrhea Causative Agent in vitro
Source: Front Microbiol. 2021 Jun 18;12:675263. doi: 10.3389/fmicb.2021.675263 (PMC8249746; doi:10.3389/fmicb.2021.675263)
Supplement: Supplementary file 7 [file Data_Sheet_6.CSV]

	ID	Description	GeneRatio	BgRatio	pvalue	p.adjust	qvalue	geneID	Count
GO:0002526	GO:0002526	acute inflammatory response	7/171	122/23210	3.43E-05	0.003794081	0.003354766	Itih4/Reg3g/Nupr1/Nlrp3/Ccr7/Serpina1b/Reg3b	7
GO:0006953	GO:0006953	acute-phase response	4/171	41/23210	0.000232866	0.015923929	0.014080106	Itih4/Reg3g/Serpina1b/Reg3b	4
GO:1901605	GO:1901605	alpha-amino acid metabolic process	5/171	193/23210	0.014314305	0.154077593	0.136237029	Haao/Gnmt/Pah/Cbs/Mat1a	5
GO:0046631	GO:0046631	alpha-beta T cell activation	5/171	157/23210	0.006212105	0.102603715	0.090723284	Slamf6/Lef1/Nlrp3/Ccr7/Btla	5
GO:0002287	GO:0002287	alpha-beta T cell activation involved in immune response	4/171	66/23210	0.00143669	0.045139238	0.039912589	Slamf6/Lef1/Nlrp3/Ccr7	4
GO:0046632	GO:0046632	alpha-beta T cell differentiation	4/171	112/23210	0.009540118	0.121257439	0.107217104	Slamf6/Lef1/Nlrp3/Ccr7	4
GO:0002293	GO:0002293	alpha-beta T cell differentiation involved in immune response	4/171	65/23210	0.001357329	0.043230001	0.038224422	Slamf6/Lef1/Nlrp3/Ccr7	4
GO:0019731	GO:0019731	antibacterial humoral response	4/171	73/23210	0.002084933	0.055718032	0.049266471	Pla2g1b/Defa35/Defa37/Defa27	4
GO:0002495	GO:0002495	antigen processing and presentation of peptide antigen via MHC class II	2/171	19/23210	0.008498608	0.115101443	0.101773907	H2-Oa/H2-Ob	2
GO:0002504	GO:0002504	antigen processing and presentation of peptide or polysaccharide antigen via MHC class II	2/171	20/23210	0.00939751	0.12071387	0.106736475	H2-Oa/H2-Ob	2
GO:0050851	GO:0050851	antigen receptor-mediated signaling pathway	8/171	295/23210	0.001596388	0.049488035	0.043757841	Cd79a/Blk/Ms4a1/Cd19/Ccr7/Cd79b/Klhl6/Fcrl5	8
GO:0061844	GO:0061844	antimicrobial humoral immune response mediated by antimicrobial peptide	6/171	94/23210	6.22E-06	0.001659715	0.001467537	Cxcl13/Reg3g/Defa35/Defa38/Reg3b/Defa27	7
GO:0019730	GO:0019730	antimicrobial humoral response	6/171	115/23210	2.34E-05	0.00340068	0.003006917	Cxcl13/Reg3g/Defa35/Defa37/Reg3b/Defa27	7
GO:0042113	GO:0042113	B cell activation	14/171	405/23210	1.97E-06	0.001144049	0.00101158	Cd79a/Ms4a1/Cr2/Lef1/Tnfrsf4/Siglecg/Cd19/Cd79b/Aicda/Ccr6/Cxcr5/Btla/Fcrl1/Tnfrsf13c	14
GO:0002312	GO:0002312	B cell activation involved in immune response	3/171	80/23210	0.021347087	0.190685999	0.168606567	Cd19/Aicda/Ccr6	3
GO:0030183	GO:0030183	B cell differentiation	5/171	149/23210	0.004994148	0.092153923	0.081483469	Cd79a/Ms4a1/Cr2/Cd19/Cd79b	5
GO:0019724	GO:0019724	B cell mediated immunity	7/171	263/23210	0.003439654	0.074048111	0.06547412	Fcer2a/Lta/Mbl2/Cr2/Cd19/Aicda/Ccr6	7
GO:0042100	GO:0042100	B cell proliferation	8/171	112/23210	1.83E-06	0.001144049	0.00101158	Cd79a/Cr2/Lef1/Tnfrsf4/Siglecg/Cd19/Btla/Tnfrsf13c	8
GO:0050853	GO:0050853	B cell receptor signaling pathway	7/171	181/23210	0.000399851	0.020646432	0.018255792	Cd79a/Blk/Ms4a1/Cd19/Cd79b/Klhl6/Fcrl5	7
GO:0055074	GO:0055074	calcium ion homeostasis	11/171	489/23210	0.001043275	0.036751729	0.032496266	Cacna1i/Cxcl13/Ms4a1/Cckar/Cd19/Ccr7/Ccr6/Pkhd1/Cxcr5/Fcrl5/Ctrc	11
GO:0019722	GO:0019722	calcium-mediated signaling	6/171	209/23210	0.004617177	0.087577391	0.077436851	Tff2/Ccl20/Siglecg/Ccr7/Ccr6/Cxcr5	6
GO:0060351	GO:0060351	cartilage development involved in endochondral bone morphogenesis	3/171	52/23210	0.006665622	0.104043832	0.091996652	Coch/Cbs/Mbl2	3
GO:0060536	GO:0060536	cartilage morphogenesis	2/171	27/23210	0.01678626	0.170428182	0.150694393	Coch/Mbl2	2
GO:0035710	GO:0035710	CD4-positive, alpha-beta T cell activation	4/171	100/23210	0.006445157	0.104043832	0.091996652	Slamf6/Lef1/Nlrp3/Ccr7	4
GO:0035743	GO:0035743	CD4-positive, alpha-beta T cell cytokine production	2/171	23/23210	0.012334165	0.140573203	0.124296306	Slamf1/Nlrp3	2
GO:0043367	GO:0043367	CD4-positive, alpha-beta T cell differentiation	4/171	81/23210	0.003045332	0.070188734	0.062061618	Slamf6/Lef1/Nlrp3/Ccr7	4
GO:0002294	GO:0002294	CD4-positive, alpha-beta T cell differentiation involved in immune response	4/171	64/23210	0.001281081	0.041661777	0.036837781	Slamf6/Lef1/Nlrp3/Ccr7	4
GO:0002263	GO:0002263	cell activation involved in immune response	8/171	273/23210	0.000975976	0.035580064	0.031460267	Slamf6/Slamf1/Lef1/Cd19/Nlrp3/Ccr7/Aicda/Ccr6	8
GO:0060326	GO:0060326	cell chemotaxis	11/171	299/23210	1.44E-05	0.002781973	0.00245985	Slamf1/Cxcl13/Ccl20/Lef1/Spp1/Ccl22/Egr3/Ccr7/Ccr6/Cxcr5/Cnr2	11
GO:0001906	GO:0001906	cell killing	5/171	179/23210	0.010611585	0.126522742	0.11187274	Fcer2a/Slamf6/Mbl2/Reg3g/Mill1	5
GO:0006874	GO:0006874	cellular calcium ion homeostasis	11/171	473/23210	0.000797095	0.032513077	0.028748405	Cacna1i/Cxcl13/Ms4a1/Cckar/Cd19/Ccr7/Ccr6/Pkhd1/Cxcr5/Fcrl5/Ctrc	11
GO:0072503	GO:0072503	cellular divalent inorganic cation homeostasis	12/171	497/23210	0.000331102	0.018328886	0.016206594	Cacna1i/Cxcl13/Ms4a1/Cckar/Cd19/Mt1/Ccr7/Ccr6/Pkhd1/Cxcr5/Fcrl5/Ctrc	12
GO:0034754	GO:0034754	cellular hormone metabolic process	4/171	105/23210	0.007638305	0.110795295	0.097966366	Plb1/Spp1/Aldh8a1/Hsd3b2	4
GO:1990869	GO:1990869	cellular response to chemokine	4/171	70/23210	0.001786587	0.052579924	0.046491723	Cxcl13/Tff2/Ccl20/Ccl22	4
GO:0071347	GO:0071347	cellular response to interleukin-1	3/171	77/23210	0.019310786	0.184006461	0.16270045	Ccl20/Ccl22/Mapk11	3
GO:0071222	GO:0071222	cellular response to lipopolysaccharide	6/171	282/23210	0.018390085	0.180409058	0.159519588	Cxcl13/Nlrp3/Aicda/Defa35/Defa37/Defa27	6
GO:0071219	GO:0071219	cellular response to molecule of bacterial origin	6/171	290/23210	0.020776593	0.187230925	0.165551555	Cxcl13/Nlrp3/Aicda/Defa35/Defa37/Defa27	6
GO:0070098	GO:0070098	chemokine-mediated signaling pathway	4/171	60/23210	0.00100588	0.035979561	0.031813507	Cxcl13/Tff2/Ccl20/Ccl22	4
GO:0003433	GO:0003433	chondrocyte development involved in endochondral bone morphogenesis	2/171	22/23210	0.011315922	0.130245142	0.115164126	Coch/Mbl2	2
GO:0003413	GO:0003413	chondrocyte differentiation involved in endochondral bone morphogenesis	2/171	29/23210	0.019231324	0.184006461	0.16270045	Coch/Mbl2	2
GO:0090171	GO:0090171	chondrocyte morphogenesis	2/171	16/23210	0.00605087	0.101210601	0.089491479	Coch/Mbl2	2
GO:0003414	GO:0003414	chondrocyte morphogenesis involved in endochondral bone morphogenesis	2/171	16/23210	0.00605087	0.101210601	0.089491479	Coch/Mbl2	2
GO:0042089	GO:0042089	cytokine biosynthetic process	5/171	121/23210	0.002045712	0.055305598	0.048901792	Trib2/Ltb/Ccl20/Tnfrsf8/Tnfrsf13c	5
GO:0042107	GO:0042107	cytokine metabolic process	5/171	125/23210	0.002357439	0.059576572	0.052678232	Trib2/Ltb/Ccl20/Tnfrsf8/Tnfrsf13c	5
GO:0050663	GO:0050663	cytokine secretion	6/171	244/23210	0.009587712	0.121257439	0.107217104	Slamf1/Cd2/Tnfrsf4/Nlrp3/Ccr7/Mapk11	6
GO:0042742	GO:0042742	defense response to bacterium	12/171	428/23210	8.34E-05	0.007457015	0.006593572	Coch/Cxcl13/Lta/Mbl2/Pla2g1b/Reg3g/Nlrp3/Aicda/Defa35/Defa37/Reg3b/Defa27	12
GO:0050829	GO:0050829	defense response to Gram-negative bacterium	5/171	109/23210	0.001290171	0.041661777	0.036837781	Reg3g/Defa35/Defa37/Reg3b/Defa27	5
GO:0050830	GO:0050830	defense response to Gram-positive bacterium	9/171	129/23210	4.98E-07	0.001144049	0.00101158	Lta/Mbl2/Pla2g1b/Reg3g/Nlrp3/Defa35/Defa37/Reg3b/Defa27	9
GO:0002407	GO:0002407	dendritic cell chemotaxis	3/171	16/23210	0.000205057	0.014888834	0.013164864	Slamf1/Ccr7/Ccr6	3
GO:0036336	GO:0036336	dendritic cell migration	3/171	20/23210	0.000408489	0.020646432	0.018255792	Slamf1/Ccr7/Ccr6	3
GO:0007586	GO:0007586	digestion	7/171	122/23210	3.43E-05	0.003794081	0.003354766	Tff2/Clps/Cel/Cckar/Ctrb1/Pnlip/Prss2	7
GO:0022600	GO:0022600	digestive system process	4/171	106/23210	0.007893177	0.112586721	0.099550364	Tff2/Cel/Cckar/Pnlip	4
GO:0044364	GO:0044364	disruption of cells of other organism	3/171	39/23210	0.002955589	0.069528113	0.06147749	Fcer2a/Mbl2/Reg3g	3
GO:0060350	GO:0060350	endochondral bone morphogenesis	3/171	76/23210	0.018657144	0.18225991	0.161156131	Coch/Cbs/Mbl2	3
GO:0035767	GO:0035767	endothelial cell chemotaxis	2/171	30/23210	0.020506544	0.186241072	0.164676316	Cxcl13/Egr3	2
GO:0001696	GO:0001696	gastric acid secretion	2/171	20/23210	0.00939751	0.12071387	0.106736475	Tff2/Cckar	2
GO:0002467	GO:0002467	germinal center formation	2/171	16/23210	0.00605087	0.101210601	0.089491479	Klhl6/Tnfrsf13c	2
GO:0009101	GO:0009101	glycoprotein biosynthetic process	6/171	278/23210	0.017270482	0.174582047	0.154367284	B3gnt5/Ccr7/Chst3/Chst8/Serpina1a/Serpina1b	6
GO:0009100	GO:0009100	glycoprotein metabolic process	7/171	338/23210	0.012876359	0.144625768	0.127879626	B3gnt5/Cela1/Ccr7/Chst3/Chst8/Serpina1a/Serpina1b	7
GO:0071621	GO:0071621	granulocyte chemotaxis	6/171	123/23210	0.000305578	0.017961161	0.015881447	Slamf1/Cxcl13/Ccl20/Spp1/Ccl22/Ccr7	6
GO:0097530	GO:0097530	granulocyte migration	6/171	146/23210	0.000758779	0.032075653	0.02836163	Slamf1/Cxcl13/Ccl20/Spp1/Ccl22/Ccr7	6
GO:0003418	GO:0003418	growth plate cartilage chondrocyte differentiation	2/171	22/23210	0.011315922	0.130245142	0.115164126	Coch/Mbl2	2
GO:0003429	GO:0003429	growth plate cartilage chondrocyte morphogenesis	2/171	16/23210	0.00605087	0.101210601	0.089491479	Coch/Mbl2	2
GO:0003422	GO:0003422	growth plate cartilage morphogenesis	2/171	17/23210	0.006824633	0.104043832	0.091996652	Coch/Mbl2	2
GO:0042445	GO:0042445	hormone metabolic process	5/171	218/23210	0.022911176	0.198024105	0.175094998	Plb1/Spp1/Aldh8a1/Chst8/Hsd3b2	5
GO:0006959	GO:0006959	humoral immune response	13/171	355/23210	2.47E-06	0.001148328	0.001015364	Fcer2a/Cxcl13/Lta/Mbl2/Cr2/Pla2g1b/Reg3g/Cd37/Ccr7/Defa35/Defa37/Reg3b/Defa27	13
GO:0002429	GO:0002429	immune response-activating cell surface receptor signaling pathway	8/171	326/23210	0.002960552	0.069528113	0.06147749	Cd79a/Blk/Ms4a1/Cd19/Ccr7/Cd79b/Klhl6/Fcrl5	8
GO:0002757	GO:0002757	immune response-activating signal transduction	10/171	450/23210	0.001918191	0.053732469	0.047510815	Cd79a/Blk/Ms4a1/Reg3g/Cd19/Ccr7/Cd79b/Klhl6/Tifa/Fcrl5	10
GO:0002768	GO:0002768	immune response-regulating cell surface receptor signaling pathway	9/171	338/23210	0.000936721	0.035127023	0.031059683	Cd79a/Blk/Ms4a1/Cd19/Ccr7/Cd79b/Klhl6/Fcrl5/Btla	9
GO:0002764	GO:0002764	immune response-regulating signaling pathway	11/171	463/23210	0.00066935	0.031759959	0.02808249	Cd79a/Blk/Ms4a1/Reg3g/Cd19/Ccr7/Cd79b/Klhl6/Tifa/Fcrl5/Btla	11
GO:0016064	GO:0016064	immunoglobulin mediated immune response	7/171	259/23210	0.003161856	0.072071709	0.063726563	Fcer2a/Lta/Mbl2/Cr2/Cd19/Aicda/Ccr6	7
GO:0048305	GO:0048305	immunoglobulin secretion	2/171	27/23210	0.01678626	0.170428182	0.150694393	Tnfrsf4/Siglecg	2
GO:0002227	GO:0002227	innate immune response in mucosa	4/171	56/23210	0.000775131	0.03218178	0.028455468	Pla2g1b/Defa35/Defa37/Defa27	4
GO:0032609	GO:0032609	interferon-gamma production	6/171	122/23210	0.000292433	0.01789231	0.015820569	Slamf6/Slamf1/Lta/Cd2/Ccr7/Tnfrsf13c	6
GO:0072643	GO:0072643	interferon-gamma secretion	2/171	24/23210	0.013390933	0.146858107	0.129853484	Slamf1/Cd2	2
GO:0032615	GO:0032615	interleukin-12 production	4/171	58/23210	0.000885217	0.033830153	0.029912977	Slamf1/Ltb/Ccr7/Mapk11	4
GO:0072610	GO:0072610	interleukin-12 secretion	2/171	10/23210	0.00233589	0.059576572	0.052678232	Ccr7/Mapk11	2
GO:0032616	GO:0032616	interleukin-13 production	2/171	22/23210	0.011315922	0.130245142	0.115164126	Lef1/Nlrp3	2
GO:0032634	GO:0032634	interleukin-5 production	2/171	19/23210	0.008498608	0.115101443	0.101773907	Lef1/Nlrp3	2
GO:0044419	GO:0044419	interspecies interaction between organisms	9/171	408/23210	0.003361206	0.073724567	0.065188038	Fcer2a/Mbl2/Lef1/Reg3g/Aicda/Defa35/Defa37/Reg3b/Defa27	9
GO:0031640	GO:0031640	killing of cells of other organism	3/171	39/23210	0.002955589	0.069528113	0.06147749	Fcer2a/Mbl2/Reg3g	3
GO:0002366	GO:0002366	leukocyte activation involved in immune response	8/171	269/23210	0.000887587	0.033830153	0.029912977	Slamf6/Slamf1/Lef1/Cd19/Nlrp3/Ccr7/Aicda/Ccr6	8
GO:0007159	GO:0007159	leukocyte cell-cell adhesion	7/171	319/23210	0.009596288	0.121257439	0.107217104	Slamf1/Madcam1/Nlrp3/Egr3/Ccr7/Btla/Tnfrsf13c	7
GO:0030595	GO:0030595	leukocyte chemotaxis	9/171	211/23210	2.79E-05	0.003605915	0.003188388	Slamf1/Cxcl13/Ccl20/Spp1/Ccl22/Ccr7/Ccr6/Cxcr5/Cnr2	9
GO:0050900	GO:0050900	leukocyte migration	11/171	340/23210	4.66E-05	0.004924348	0.00435416	Slamf1/Madcam1/Apod/Cxcl13/Ccl20/Spp1/Ccl22/Ccr7/Ccr6/Cxcr5/Cnr2	11
GO:0002523	GO:0002523	leukocyte migration involved in inflammatory response	2/171	20/23210	0.00939751	0.12071387	0.106736475	Slamf1/Ccr6	2
GO:0070661	GO:0070661	leukocyte proliferation	12/171	331/23210	6.74E-06	0.001659715	0.001467537	Cd79a/Slamf6/Slamf1/Clu/Cr2/Lef1/Tnfrsf4/Siglecg/Cd19/Ccr7/Btla/Tnfrsf13c	12
GO:0016042	GO:0016042	lipid catabolic process	8/171	306/23210	0.002006307	0.054878389	0.048524049	Clps/Cel/Plb1/Spp1/Pla2g1b/Fgf21/Pnlip/Cyp4a32	8
GO:0048535	GO:0048535	lymph node development	5/171	31/23210	2.98E-06	0.001154151	0.001020512	Cxcl13/Ltb/Lta/Ccr7/Cxcr5	5
GO:0002285	GO:0002285	lymphocyte activation involved in immune response	7/171	193/23210	0.000586606	0.028413751	0.025123737	Slamf6/Lef1/Cd19/Nlrp3/Ccr7/Aicda/Ccr6	7
GO:0048247	GO:0048247	lymphocyte chemotaxis	4/171	52/23210	0.000584545	0.028413751	0.025123737	Cxcl13/Ccl20/Ccl22/Ccr7	4
GO:0031294	GO:0031294	lymphocyte costimulation	2/171	31/23210	0.021816119	0.190685999	0.168606567	Ccr7/Tnfrsf13c	2
GO:0030098	GO:0030098	lymphocyte differentiation	13/171	395/23210	7.85E-06	0.001659715	0.001467537	Cd79a/Slamf6/Slamf1/H2-Oa/Ms4a1/Cr2/Lef1/Cd19/Nlrp3/Egr3/Ccr7/Cd79b/Ccr6	13
GO:0002260	GO:0002260	lymphocyte homeostasis	3/171	78/23210	0.019976985	0.186241072	0.164676316	Tnfrsf4/Chst3/Tnfrsf13c	3
GO:0002449	GO:0002449	lymphocyte mediated immunity	11/171	425/23210	0.000327938	0.018328886	0.016206594	Fcer2a/Slamf6/Slamf1/Lta/Mbl2/Cr2/Cd19/Nlrp3/Aicda/Ccr6/Mill1	11
GO:0072676	GO:0072676	lymphocyte migration	7/171	97/23210	7.67E-06	0.001659715	0.001467537	Madcam1/Apod/Cxcl13/Ccl20/Ccl22/Ccr7/Ccr6	7
GO:0046651	GO:0046651	lymphocyte proliferation	11/171	308/23210	1.89E-05	0.003332049	0.002946232	Cd79a/Slamf6/Slamf1/Cr2/Lef1/Tnfrsf4/Siglecg/Cd19/Ccr7/Btla/Tnfrsf13c	11
GO:0086010	GO:0086010	membrane depolarization during action potential	2/171	31/23210	0.021816119	0.190685999	0.168606567	Scn4a/Cacna1i	2
GO:0051673	GO:0051673	membrane disruption in other organism	3/171	43/23210	0.003906238	0.079615335	0.070396717	Defa35/Defa37/Defa27	3
GO:0006555	GO:0006555	methionine metabolic process	2/171	17/23210	0.006824633	0.104043832	0.091996652	Gnmt/Mat1a	2
GO:0035821	GO:0035821	modification of morphology or physiology of other organism	8/171	160/23210	2.54E-05	0.003475274	0.003072874	Fcer2a/Mbl2/Lef1/Reg3g/Defa35/Defa37/Reg3b/Defa27	8
GO:0071674	GO:0071674	mononuclear cell migration	4/171	83/23210	0.003325639	0.073639156	0.065112517	Slamf1/Ccl20/Ccl22/Ccr7	4
GO:0032943	GO:0032943	mononuclear cell proliferation	11/171	310/23210	2.01E-05	0.003332049	0.002946232	Cd79a/Slamf6/Slamf1/Cr2/Lef1/Tnfrsf4/Siglecg/Cd19/Ccr7/Btla/Tnfrsf13c	11
GO:0060571	GO:0060571	morphogenesis of an epithelial fold	2/171	29/23210	0.019231324	0.184006461	0.16270045	Sostdc1/Cecr2	2
GO:0002385	GO:0002385	mucosal immune response	5/171	70/23210	0.000168279	0.013382538	0.011832981	Pla2g1b/Gp2/Defa35/Defa37/Defa27	5
GO:0002274	GO:0002274	myeloid leukocyte activation	5/171	215/23210	0.021737005	0.190685999	0.168606567	Slamf1/Clu/Tff2/Cd37/Cnr2	5
GO:0097529	GO:0097529	myeloid leukocyte migration	6/171	207/23210	0.004407662	0.085398443	0.075510202	Slamf1/Cxcl13/Ccl20/Spp1/Ccl22/Ccr7	6
GO:0001779	GO:0001779	natural killer cell differentiation	2/171	32/23210	0.023159479	0.19869295	0.175686398	Slamf6/Slamf1	2
GO:0001787	GO:0001787	natural killer cell proliferation	2/171	12/23210	0.003392953	0.073725377	0.065188755	Slamf6/Slamf1	2
GO:1903392	GO:1903392	negative regulation of adherens junction organization	2/171	20/23210	0.00939751	0.12071387	0.106736475	Fam107a/Apod	2
GO:1901889	GO:1901889	negative regulation of cell junction assembly	2/171	22/23210	0.011315922	0.130245142	0.115164126	Fam107a/Apod	2
GO:0001818	GO:0001818	negative regulation of cytokine production	6/171	259/23210	0.01258985	0.142606661	0.126094311	Slamf1/Trib2/Apod/Lef1/Tnfrsf4/Nlrp3	6
GO:0050710	GO:0050710	negative regulation of cytokine secretion	3/171	67/23210	0.013336673	0.146858107	0.129853484	Slamf1/Tnfrsf4/Nlrp3	3
GO:0031348	GO:0031348	negative regulation of defense response	6/171	220/23210	0.005903078	0.101210601	0.089491479	Apod/Tff2/Siglecg/Nlrp3/Il22ra2/Cnr2	6
GO:0043433	GO:0043433	negative regulation of DNA-binding transcription factor activity	5/171	160/23210	0.006718346	0.104043832	0.091996652	Trib2/Tnfrsf4/Nupr1/Nlrp3/Pkhd1	5
GO:0010951	GO:0010951	negative regulation of endopeptidase activity	7/171	178/23210	0.000361577	0.019550362	0.017286635	Vtn/Lef1/Serpini2/Fcmr/Serpina1a/Serpinb5/Serpina1b	7
GO:1904950	GO:1904950	negative regulation of establishment of protein localization	5/171	209/23210	0.019507998	0.185126923	0.163691174	Slamf1/Apod/Tnfrsf4/Siglecg/Nlrp3	5
GO:0051895	GO:0051895	negative regulation of focal adhesion assembly	2/171	17/23210	0.006824633	0.104043832	0.091996652	Fam107a/Apod	2
GO:0051346	GO:0051346	negative regulation of hydrolase activity	9/171	402/23210	0.003049059	0.070188734	0.062061618	Vtn/Itih4/Lef1/Serpini2/Fcmr/Wfikkn2/Serpina1a/Serpinb5/Serpina1b	9
GO:0002683	GO:0002683	negative regulation of immune system process	12/171	473/23210	0.000211325	0.014888834	0.013164864	Slamf1/Apod/Tff2/H2-Oa/Tnfrsf4/Siglecg/Cd37/H2-Ob/Fcrl5/Il17d/Btla/Cnr2	12
GO:0050728	GO:0050728	negative regulation of inflammatory response	6/171	149/23210	0.000843698	0.033820667	0.029904589	Apod/Tff2/Siglecg/Nlrp3/Il22ra2/Cnr2	6
GO:2000107	GO:2000107	negative regulation of leukocyte apoptotic process	3/171	69/23210	0.014431953	0.154628069	0.136723766	Tnfrsf4/Ccr7/Fcmr	3
GO:0010466	GO:0010466	negative regulation of peptidase activity	9/171	242/23210	8.07E-05	0.007457015	0.006593572	Vtn/Itih4/Lef1/Serpini2/Fcmr/Wfikkn2/Serpina1a/Serpinb5/Serpina1b	9
GO:0051224	GO:0051224	negative regulation of protein transport	5/171	204/23210	0.017769717	0.178080137	0.157460331	Slamf1/Apod/Tnfrsf4/Siglecg/Nlrp3	5
GO:0045861	GO:0045861	negative regulation of proteolysis	10/171	349/23210	0.000276068	0.017347525	0.015338865	Vtn/Itih4/Chac1/Lef1/Serpini2/Fcmr/Wfikkn2/Serpina1a/Serpinb5/Serpina1b	10
GO:0032102	GO:0032102	negative regulation of response to external stimulus	8/171	336/23210	0.003554418	0.075127468	0.066428498	Pyy/Apod/Cxcl13/Tff2/Siglecg/Nlrp3/Il22ra2/Cnr2	8
GO:1990138	GO:1990138	neuron projection extension	5/171	193/23210	0.014314305	0.154077593	0.136237029	Cdh4/Cpne5/Draxin/Rasal1/Nrn1	5
GO:0030593	GO:0030593	neutrophil chemotaxis	5/171	100/23210	0.000876704	0.033830153	0.029912977	Cxcl13/Ccl20/Spp1/Ccl22/Ccr7	5
GO:1990266	GO:1990266	neutrophil migration	5/171	119/23210	0.001901686	0.053732469	0.047510815	Cxcl13/Ccl20/Spp1/Ccl22/Ccr7	5
GO:0007263	GO:0007263	nitric oxide mediated signal transduction	2/171	26/23210	0.015617586	0.16138172	0.142695416	Cbs/Mt1	2
GO:0051767	GO:0051767	nitric-oxide synthase biosynthetic process	2/171	26/23210	0.015617586	0.16138172	0.142695416	Fcer2a/Ccl20	2
GO:0006730	GO:0006730	one-carbon metabolic process	2/171	26/23210	0.015617586	0.16138172	0.142695416	Gnmt/Mat1a	2
GO:0002251	GO:0002251	organ or tissue specific immune response	5/171	72/23210	0.000192246	0.014418461	0.012748955	Pla2g1b/Gp2/Defa35/Defa37/Defa27	5
GO:0030157	GO:0030157	pancreatic juice secretion	2/171	15/23210	0.005320144	0.093875077	0.083005331	Cel/Cckar	2
GO:0002821	GO:0002821	positive regulation of adaptive immune response	5/171	147/23210	0.004718376	0.088469553	0.07822571	Fcer2a/Lta/Nlrp3/Ccr7/Tnfrsf13c	5
GO:0002824	GO:0002824	positive regulation of adaptive immune response based on somatic recombination of immune receptors built from immunoglobulin superfamily domains	5/171	140/23210	0.00383825	0.079615335	0.070396717	Fcer2a/Lta/Nlrp3/Ccr7/Tnfrsf13c	5
GO:0043372	GO:0043372	positive regulation of CD4-positive, alpha-beta T cell differentiation	2/171	30/23210	0.020506544	0.186241072	0.164676316	Nlrp3/Ccr7	2
GO:0045785	GO:0045785	positive regulation of cell adhesion	9/171	411/23210	0.003526445	0.075127468	0.066428498	Slamf1/Vtn/Cxcl13/Lef1/Spp1/Nlrp3/Egr3/Ccr7/Tnfrsf13c	9
GO:0030307	GO:0030307	positive regulation of cell growth	5/171	195/23210	0.014905723	0.15897159	0.140564353	Cdh4/Il9r/Cpne5/Lef1/Rasal1	5
GO:0022409	GO:0022409	positive regulation of cell-cell adhesion	7/171	242/23210	0.002167585	0.057251764	0.050622613	Slamf1/Cxcl13/Lef1/Nlrp3/Egr3/Ccr7/Tnfrsf13c	7
GO:0050921	GO:0050921	positive regulation of chemotaxis	4/171	140/23210	0.020121744	0.186241072	0.164676316	Slamf1/Cxcl13/Ccr7/Ccr6	4
GO:0042108	GO:0042108	positive regulation of cytokine biosynthetic process	4/171	74/23210	0.002191573	0.057251764	0.050622613	Ltb/Ccl20/Tnfrsf8/Tnfrsf13c	4
GO:0001819	GO:0001819	positive regulation of cytokine production	13/171	449/23210	3.02E-05	0.003696508	0.003268491	Slamf6/Slamf1/Clu/Ltb/Lta/Ccl20/Cd2/Tnfrsf8/Nlrp3/Ccr7/Il17d/Mapk11/Tnfrsf13c	13
GO:0050715	GO:0050715	positive regulation of cytokine secretion	5/171	150/23210	0.005136237	0.093294927	0.082492356	Slamf1/Cd2/Nlrp3/Ccr7/Mapk11	5
GO:0007204	GO:0007204	positive regulation of cytosolic calcium ion concentration	9/171	327/23210	0.000742085	0.032075653	0.02836163	Cacna1i/Cxcl13/Ms4a1/Cckar/Cd19/Ccr7/Ccr6/Cxcr5/Fcrl5	9
GO:0031349	GO:0031349	positive regulation of defense response	9/171	370/23210	0.001749069	0.052579924	0.046491723	Slamf6/Coch/Lta/Reg3g/Nupr1/Ccr7/Tifa/Il17d/Mill1	9
GO:1903861	GO:1903861	positive regulation of dendrite extension	2/171	27/23210	0.01678626	0.170428182	0.150694393	Cpne5/Rasal1	2
GO:0045807	GO:0045807	positive regulation of endocytosis	5/171	175/23210	0.009688345	0.121758932	0.107660529	Vtn/Clu/Mbl2/Mfge8/Ccr7	5
GO:0070374	GO:0070374	positive regulation of ERK1 and ERK2 cascade	5/171	218/23210	0.022911176	0.198024105	0.175094998	Slamf1/Tff2/Ccl20/Fgf21/Ccl22	5
GO:0002922	GO:0002922	positive regulation of humoral immune response	3/171	17/23210	0.000247652	0.016451158	0.014546287	Fcer2a/Lta/Ccr7	3
GO:0002699	GO:0002699	positive regulation of immune effector process	8/171	259/23210	0.000694461	0.032075653	0.02836163	Fcer2a/Slamf6/Lta/Tnfrsf4/Cd37/Nlrp3/Ccr7/Mill1	8
GO:0050729	GO:0050729	positive regulation of inflammatory response	4/171	142/23210	0.021072491	0.189164254	0.167261025	Lta/Nupr1/Ccr7/Il17d	4
GO:0002863	GO:0002863	positive regulation of inflammatory response to antigenic stimulus	2/171	21/23210	0.010336827	0.123882077	0.109537836	Lta/Ccr7	2
GO:0032729	GO:0032729	positive regulation of interferon-gamma production	5/171	77/23210	0.000263558	0.017021425	0.015050523	Slamf6/Slamf1/Lta/Cd2/Tnfrsf13c	5
GO:1902715	GO:1902715	positive regulation of interferon-gamma secretion	2/171	13/23210	0.0039905	0.079982004	0.070720929	Slamf1/Cd2	2
GO:0050718	GO:0050718	positive regulation of interleukin-1 beta secretion	2/171	31/23210	0.021816119	0.190685999	0.168606567	Nlrp3/Ccr7	2
GO:0032732	GO:0032732	positive regulation of interleukin-1 production	3/171	56/23210	0.008183666	0.115101443	0.101773907	Ccl20/Nlrp3/Ccr7	3
GO:0032735	GO:0032735	positive regulation of interleukin-12 production	3/171	36/23210	0.002346686	0.059576572	0.052678232	Ltb/Ccr7/Mapk11	3
GO:1903039	GO:1903039	positive regulation of leukocyte cell-cell adhesion	5/171	203/23210	0.017434838	0.175480514	0.155161718	Slamf1/Nlrp3/Egr3/Ccr7/Tnfrsf13c	5
GO:0002690	GO:0002690	positive regulation of leukocyte chemotaxis	4/171	87/23210	0.003937963	0.079615335	0.070396717	Slamf1/Cxcl13/Ccr7/Ccr6	4
GO:0002705	GO:0002705	positive regulation of leukocyte mediated immunity	5/171	176/23210	0.009913759	0.12313204	0.108874646	Fcer2a/Slamf6/Lta/Nlrp3/Mill1	5
GO:0002687	GO:0002687	positive regulation of leukocyte migration	6/171	144/23210	0.000705947	0.032075653	0.02836163	Slamf1/Madcam1/Cxcl13/Ccl20/Ccr7/Ccr6	6
GO:0070665	GO:0070665	positive regulation of leukocyte proliferation	4/171	145/23210	0.022549606	0.196358931	0.173622634	Slamf1/Tnfrsf4/Ccr7/Tnfrsf13c	4
GO:0140131	GO:0140131	positive regulation of lymphocyte chemotaxis	2/171	17/23210	0.006824633	0.104043832	0.091996652	Cxcl13/Ccr7	2
GO:0002708	GO:0002708	positive regulation of lymphocyte mediated immunity	5/171	144/23210	0.004325279	0.084506494	0.074721531	Fcer2a/Slamf6/Lta/Nlrp3/Mill1	5
GO:2000403	GO:2000403	positive regulation of lymphocyte migration	4/171	38/23210	0.000172678	0.013382538	0.011832981	Madcam1/Cxcl13/Ccl20/Ccr7	4
GO:0050671	GO:0050671	positive regulation of lymphocyte proliferation	4/171	136/23210	0.018301007	0.180295933	0.159419562	Slamf1/Tnfrsf4/Ccr7/Tnfrsf13c	4
GO:0010759	GO:0010759	positive regulation of macrophage chemotaxis	2/171	21/23210	0.010336827	0.123882077	0.109537836	Slamf1/Ccr7	2
GO:1905523	GO:1905523	positive regulation of macrophage migration	2/171	26/23210	0.015617586	0.16138172	0.142695416	Slamf1/Ccr7	2
GO:0032946	GO:0032946	positive regulation of mononuclear cell proliferation	4/171	138/23210	0.019197981	0.184006461	0.16270045	Slamf1/Tnfrsf4/Ccr7/Tnfrsf13c	4
GO:0051770	GO:0051770	positive regulation of nitric-oxide synthase biosynthetic process	2/171	21/23210	0.010336827	0.123882077	0.109537836	Fcer2a/Ccl20	2
GO:0002793	GO:0002793	positive regulation of peptide secretion	8/171	331/23210	0.00324693	0.073292363	0.064805879	Blk/Slamf1/Cd2/Tnfrsf4/Cckar/Nlrp3/Ccr7/Mapk11	8
GO:0050766	GO:0050766	positive regulation of phagocytosis	3/171	77/23210	0.019310786	0.184006461	0.16270045	Mbl2/Mfge8/Ccr7	3
GO:0050714	GO:0050714	positive regulation of protein secretion	7/171	302/23210	0.00722188	0.10763379	0.09517093	Blk/Slamf1/Cd2/Tnfrsf4/Nlrp3/Ccr7/Mapk11	7
GO:0048260	GO:0048260	positive regulation of receptor-mediated endocytosis	3/171	57/23210	0.008592265	0.115101443	0.101773907	Vtn/Clu/Ccr7	3
GO:0032103	GO:0032103	positive regulation of response to external stimulus	7/171	312/23210	0.008558189	0.115101443	0.101773907	Slamf1/Cxcl13/Lta/Nupr1/Ccr7/Ccr6/Il17d	7
GO:1903532	GO:1903532	positive regulation of secretion by cell	10/171	472/23210	0.002707382	0.066964494	0.05921071	Blk/Slamf1/Cacna1i/Cd2/Tnfrsf4/Cckar/Spp1/Nlrp3/Ccr7/Mapk11	10
GO:0050870	GO:0050870	positive regulation of T cell activation	5/171	187/23210	0.012635257	0.142606661	0.126094311	Slamf1/Nlrp3/Egr3/Ccr7/Tnfrsf13c	5
GO:0010820	GO:0010820	positive regulation of T cell chemotaxis	2/171	14/23210	0.004633127	0.087577391	0.077436851	Cxcl13/Ccr7	2
GO:2000406	GO:2000406	positive regulation of T cell migration	3/171	34/23210	0.001988048	0.054878389	0.048524049	Cxcl13/Ccl20/Ccr7	3
GO:0045624	GO:0045624	positive regulation of T-helper cell differentiation	2/171	22/23210	0.011315922	0.130245142	0.115164126	Nlrp3/Ccr7	2
GO:0032760	GO:0032760	positive regulation of tumor necrosis factor production	4/171	98/23210	0.006004858	0.101210601	0.089491479	Clu/Cd2/Tnfrsf8/Ccr7	4
GO:1903557	GO:1903557	positive regulation of tumor necrosis factor superfamily cytokine production	4/171	99/23210	0.006222419	0.102603715	0.090723284	Clu/Cd2/Tnfrsf8/Ccr7	4
GO:0002440	GO:0002440	production of molecular mediator of immune response	7/171	345/23210	0.014267119	0.154077593	0.136237029	Slamf1/Tnfrsf4/Siglecg/Cd37/Nlrp3/Aicda/Ccr6	7
GO:0051260	GO:0051260	protein homooligomerization	8/171	383/23210	0.007672276	0.110795295	0.097966366	Gnmt/Cd79a/Clu/Cryz/Mat1a/Cd79b/Tifa/Reg3b	8
GO:0051289	GO:0051289	protein homotetramerization	4/171	103/23210	0.007144952	0.107174287	0.094764632	Gnmt/Cd79a/Cryz/Mat1a	4
GO:0051262	GO:0051262	protein tetramerization	5/171	183/23210	0.011593348	0.132780961	0.117406323	Gnmt/Cd79a/Ms4a1/Cryz/Mat1a	5
GO:0006213	GO:0006213	pyrimidine nucleoside metabolic process	2/171	26/23210	0.015617586	0.16138172	0.142695416	Nme4/Aicda	2
GO:0046131	GO:0046131	pyrimidine ribonucleoside metabolic process	2/171	20/23210	0.00939751	0.12071387	0.106736475	Nme4/Aicda	2
GO:0002819	GO:0002819	regulation of adaptive immune response	6/171	205/23210	0.004205252	0.082857718	0.073263666	Fcer2a/Slamf1/Lta/Nlrp3/Ccr7/Tnfrsf13c	6
GO:0002822	GO:0002822	regulation of adaptive immune response based on somatic recombination of immune receptors built from immunoglobulin superfamily domains	6/171	189/23210	0.002824289	0.068809867	0.060842409	Fcer2a/Slamf1/Lta/Nlrp3/Ccr7/Tnfrsf13c	6
GO:0002577	GO:0002577	regulation of antigen processing and presentation	3/171	20/23210	0.000408489	0.020646432	0.018255792	H2-Oa/Ccr7/H2-Ob	3
GO:0050854	GO:0050854	regulation of antigen receptor-mediated signaling pathway	3/171	57/23210	0.008592265	0.115101443	0.101773907	Cd19/Ccr7/Fcrl5	3
GO:0030888	GO:0030888	regulation of B cell proliferation	4/171	69/23210	0.001694112	0.051826452	0.045825494	Tnfrsf4/Siglecg/Btla/Tnfrsf13c	4
GO:0050855	GO:0050855	regulation of B cell receptor signaling pathway	2/171	17/23210	0.006824633	0.104043832	0.091996652	Cd19/Fcrl5	2
GO:0022407	GO:0022407	regulation of cell-cell adhesion	8/171	395/23210	0.00914524	0.12071387	0.106736475	Slamf1/Cxcl13/Lef1/Nlrp3/Egr3/Ccr7/Btla/Tnfrsf13c	8
GO:0042035	GO:0042035	regulation of cytokine biosynthetic process	5/171	109/23210	0.001290171	0.041661777	0.036837781	Trib2/Ltb/Ccl20/Tnfrsf8/Tnfrsf13c	5
GO:0050707	GO:0050707	regulation of cytokine secretion	6/171	213/23210	0.005058112	0.092599288	0.081877265	Slamf1/Cd2/Tnfrsf4/Nlrp3/Ccr7/Mapk11	6
GO:0051480	GO:0051480	regulation of cytosolic calcium ion concentration	9/171	374/23210	0.001881489	0.053732469	0.047510815	Cacna1i/Cxcl13/Ms4a1/Cckar/Cd19/Ccr7/Ccr6/Cxcr5/Fcrl5	9
GO:1903859	GO:1903859	regulation of dendrite extension	2/171	30/23210	0.020506544	0.186241072	0.164676316	Cpne5/Rasal1	2
GO:0052548	GO:0052548	regulation of endopeptidase activity	8/171	337/23210	0.003618538	0.075793703	0.06701759	Vtn/Lef1/Nlrp3/Serpini2/Fcmr/Serpina1a/Serpinb5/Serpina1b	8
GO:0002920	GO:0002920	regulation of humoral immune response	4/171	36/23210	0.000139388	0.012002842	0.010613039	Fcer2a/Lta/Cd37/Ccr7	4
GO:0002923	GO:0002923	regulation of humoral immune response mediated by circulating immunoglobulin	2/171	11/23210	0.002841182	0.068809867	0.060842409	Fcer2a/Lta	2
GO:0002697	GO:0002697	regulation of immune effector process	10/171	420/23210	0.001152403	0.0399901	0.035359668	Fcer2a/Slamf6/Slamf1/Lta/Tnfrsf4/Siglecg/Cd37/Nlrp3/Ccr7/Mill1	10
GO:0002637	GO:0002637	regulation of immunoglobulin production	3/171	73/23210	0.016771431	0.170428182	0.150694393	Tnfrsf4/Siglecg/Cd37	3
GO:0051023	GO:0051023	regulation of immunoglobulin secretion	2/171	21/23210	0.010336827	0.123882077	0.109537836	Tnfrsf4/Siglecg	2
GO:0050727	GO:0050727	regulation of inflammatory response	10/171	354/23210	0.000309009	0.017961161	0.015881447	Apod/Tff2/Lta/Siglecg/Nupr1/Nlrp3/Ccr7/Il22ra2/Il17d/Cnr2	10
GO:0045088	GO:0045088	regulation of innate immune response	6/171	289/23210	0.020467361	0.186241072	0.164676316	Slamf6/Coch/Reg3g/Tifa/Mill1/Treml2	6
GO:0032649	GO:0032649	regulation of interferon-gamma production	6/171	109/23210	0.000158485	0.013159946	0.011636162	Slamf6/Slamf1/Lta/Cd2/Ccr7/Tnfrsf13c	6
GO:1902713	GO:1902713	regulation of interferon-gamma secretion	2/171	17/23210	0.006824633	0.104043832	0.091996652	Slamf1/Cd2	2
GO:0032655	GO:0032655	regulation of interleukin-12 production	4/171	55/23210	0.000723887	0.032075653	0.02836163	Slamf1/Ltb/Ccr7/Mapk11	4
GO:0032656	GO:0032656	regulation of interleukin-13 production	2/171	19/23210	0.008498608	0.115101443	0.101773907	Lef1/Nlrp3	2
GO:0032673	GO:0032673	regulation of interleukin-4 production	2/171	30/23210	0.020506544	0.186241072	0.164676316	Lef1/Nlrp3	2
GO:0032674	GO:0032674	regulation of interleukin-5 production	2/171	18/23210	0.007640765	0.110795295	0.097966366	Lef1/Nlrp3	2
GO:1903037	GO:1903037	regulation of leukocyte cell-cell adhesion	6/171	287/23210	0.019858324	0.186241072	0.164676316	Slamf1/Nlrp3/Egr3/Ccr7/Btla/Tnfrsf13c	6
GO:0002688	GO:0002688	regulation of leukocyte chemotaxis	4/171	111/23210	0.009251384	0.12071387	0.106736475	Slamf1/Cxcl13/Ccr7/Ccr6	4
GO:0002703	GO:0002703	regulation of leukocyte mediated immunity	6/171	250/23210	0.010719322	0.127155223	0.112431986	Fcer2a/Slamf6/Slamf1/Lta/Nlrp3/Mill1	6
GO:0002685	GO:0002685	regulation of leukocyte migration	7/171	201/23210	0.000745567	0.032075653	0.02836163	Slamf1/Madcam1/Apod/Cxcl13/Ccl20/Ccr7/Ccr6	7
GO:0070663	GO:0070663	regulation of leukocyte proliferation	6/171	238/23210	0.008544104	0.115101443	0.101773907	Slamf1/Tnfrsf4/Siglecg/Ccr7/Btla/Tnfrsf13c	6
GO:1901623	GO:1901623	regulation of lymphocyte chemotaxis	2/171	21/23210	0.010336827	0.123882077	0.109537836	Cxcl13/Ccr7	2
GO:0002706	GO:0002706	regulation of lymphocyte mediated immunity	6/171	195/23210	0.003294679	0.073639156	0.065112517	Fcer2a/Slamf6/Slamf1/Lta/Nlrp3/Mill1	6
GO:2000401	GO:2000401	regulation of lymphocyte migration	6/171	59/23210	4.78E-06	0.001586378	0.001402692	Madcam1/Apod/Cxcl13/Ccl20/Ccr7/Ccr6	6
GO:0050670	GO:0050670	regulation of lymphocyte proliferation	6/171	225/23210	0.006566696	0.104043832	0.091996652	Slamf1/Tnfrsf4/Siglecg/Ccr7/Btla/Tnfrsf13c	6
GO:0010758	GO:0010758	regulation of macrophage chemotaxis	2/171	31/23210	0.021816119	0.190685999	0.168606567	Slamf1/Ccr7	2
GO:0032944	GO:0032944	regulation of mononuclear cell proliferation	6/171	227/23210	0.006846755	0.104043832	0.091996652	Slamf1/Tnfrsf4/Siglecg/Ccr7/Btla/Tnfrsf13c	6
GO:0050999	GO:0050999	regulation of nitric-oxide synthase activity	2/171	31/23210	0.021816119	0.190685999	0.168606567	Fcer2a/Cnr2	2
GO:0051769	GO:0051769	regulation of nitric-oxide synthase biosynthetic process	2/171	26/23210	0.015617586	0.16138172	0.142695416	Fcer2a/Ccl20	2
GO:0052547	GO:0052547	regulation of peptidase activity	10/171	411/23210	0.000979408	0.035580064	0.031460267	Vtn/Itih4/Lef1/Nlrp3/Serpini2/Fcmr/Wfikkn2/Serpina1a/Serpinb5/Serpina1b	10
GO:0002700	GO:0002700	regulation of production of molecular mediator of immune response	5/171	148/23210	0.004854871	0.090300605	0.079844746	Slamf1/Tnfrsf4/Siglecg/Cd37/Nlrp3	5
GO:0050863	GO:0050863	regulation of T cell activation	7/171	304/23210	0.007475828	0.11000823	0.097270435	Slamf1/H2-Oa/Nlrp3/Egr3/Ccr7/Btla/Tnfrsf13c	7
GO:0010819	GO:0010819	regulation of T cell chemotaxis	2/171	15/23210	0.005320144	0.093875077	0.083005331	Cxcl13/Ccr7	2
GO:0002724	GO:0002724	regulation of T cell cytokine production	2/171	30/23210	0.020506544	0.186241072	0.164676316	Slamf1/Nlrp3	2
GO:2000404	GO:2000404	regulation of T cell migration	5/171	46/23210	2.20E-05	0.00340068	0.003006917	Apod/Cxcl13/Ccl20/Ccr7/Ccr6	5
GO:0032680	GO:0032680	regulation of tumor necrosis factor production	5/171	164/23210	0.007437385	0.11000823	0.097270435	Slamf1/Clu/Cd2/Tnfrsf8/Ccr7	5
GO:1903555	GO:1903555	regulation of tumor necrosis factor superfamily cytokine production	5/171	166/23210	0.007816299	0.11217836	0.099189287	Slamf1/Clu/Cd2/Tnfrsf8/Ccr7	5
GO:1990868	GO:1990868	response to chemokine	4/171	70/23210	0.001786587	0.052579924	0.046491723	Cxcl13/Tff2/Ccl20/Ccl22	4
GO:0009991	GO:0009991	response to extracellular stimulus	8/171	401/23210	0.009956483	0.12313204	0.108874646	Slc38a3/Pyy/Fam107a/Cbs/Clps/Cckar/Spp1/Bglap3	8
GO:0032496	GO:0032496	response to lipopolysaccharide	8/171	359/23210	0.005270136	0.093875077	0.083005331	Cxcl13/Nlrp3/Ccr7/Aicda/Defa35/Cnr2/Defa37/Defa27	8
GO:0002237	GO:0002237	response to molecule of bacterial origin	8/171	377/23210	0.007006669	0.105782505	0.093534005	Cxcl13/Nlrp3/Ccr7/Aicda/Defa35/Cnr2/Defa37/Defa27	8
GO:0031667	GO:0031667	response to nutrient levels	8/171	371/23210	0.006385727	0.104043832	0.091996652	Slc38a3/Pyy/Fam107a/Cbs/Clps/Cckar/Spp1/Bglap3	8
GO:0033273	GO:0033273	response to vitamin	3/171	29/23210	0.001247137	0.041661777	0.036837781	Cbs/Spp1/Bglap3	3
GO:0010043	GO:0010043	response to zinc ion	2/171	30/23210	0.020506544	0.186241072	0.164676316	Haao/Mt1	2
GO:0009119	GO:0009119	ribonucleoside metabolic process	3/171	70/23210	0.014998164	0.159227079	0.140790259	Gnmt/Nme4/Aicda	3
GO:0046500	GO:0046500	S-adenosylmethionine metabolic process	2/171	14/23210	0.004633127	0.087577391	0.077436851	Gnmt/Mat1a	2
GO:0019932	GO:0019932	second-messenger-mediated signaling	8/171	427/23210	0.014102487	0.153935598	0.136111476	Tff2/Cbs/Ccl20/Siglecg/Mt1/Ccr7/Ccr6/Cxcr5	8
GO:0032941	GO:0032941	secretion by tissue	3/171	49/23210	0.005646918	0.09871492	0.087284771	Cel/Cckar/Jhy	3
GO:0007338	GO:0007338	single fertilization	4/171	139/23210	0.019656501	0.185777907	0.164266781	Plb1/Mfge8/Izumo1r/Cecr2	4
GO:0016444	GO:0016444	somatic cell DNA recombination	3/171	67/23210	0.013336673	0.146858107	0.129853484	Lef1/Aicda/Ccr6	3
GO:0002200	GO:0002200	somatic diversification of immune receptors	3/171	75/23210	0.018016047	0.179005594	0.15827863	Lef1/Aicda/Ccr6	3
GO:0002562	GO:0002562	somatic diversification of immune receptors via germline recombination within a single locus	3/171	67/23210	0.013336673	0.146858107	0.129853484	Lef1/Aicda/Ccr6	3
GO:0006706	GO:0006706	steroid catabolic process	2/171	24/23210	0.013390933	0.146858107	0.129853484	Cel/Spp1	2
GO:0000096	GO:0000096	sulfur amino acid metabolic process	3/171	37/23210	0.002540036	0.063500904	0.056148167	Gnmt/Cbs/Mat1a	3
GO:0044272	GO:0044272	sulfur compound biosynthetic process	3/171	79/23210	0.020655749	0.186866216	0.165229075	Cbs/Mat1a/Chst3	3
GO:0044273	GO:0044273	sulfur compound catabolic process	2/171	21/23210	0.010336827	0.123882077	0.109537836	Chac1/Mat1a	2
GO:0006790	GO:0006790	sulfur compound metabolic process	7/171	272/23210	0.00413257	0.082121583	0.072612768	Gnmt/Sult1c2/Cbs/Chac1/Mat1a/Chst3/Chst8	7
GO:0042110	GO:0042110	T cell activation	13/171	491/23210	7.51E-05	0.007278469	0.006435698	Slamf6/Slamf1/H2-Oa/Cd2/Lef1/Tnfrsf4/Nlrp3/Egr3/Ccr7/Ccr6/Btla/Tnfrsf13c/Treml2	13
GO:0002286	GO:0002286	T cell activation involved in immune response	4/171	113/23210	0.009834653	0.122933165	0.108698798	Slamf6/Lef1/Nlrp3/Ccr7	4
GO:0010818	GO:0010818	T cell chemotaxis	2/171	19/23210	0.008498608	0.115101443	0.101773907	Cxcl13/Ccr7	2
GO:0031295	GO:0031295	T cell costimulation	2/171	29/23210	0.019231324	0.184006461	0.16270045	Ccr7/Tnfrsf13c	2
GO:0030217	GO:0030217	T cell differentiation	7/171	269/23210	0.003890802	0.079615335	0.070396717	Slamf6/H2-Oa/Lef1/Nlrp3/Egr3/Ccr7/Ccr6	7
GO:0002292	GO:0002292	T cell differentiation involved in immune response	4/171	71/23210	0.001882505	0.053732469	0.047510815	Slamf6/Lef1/Nlrp3/Ccr7	4
GO:0072678	GO:0072678	T cell migration	5/171	58/23210	6.84E-05	0.006915131	0.006114432	Apod/Cxcl13/Ccl20/Ccr7/Ccr6	5
GO:0042098	GO:0042098	T cell proliferation	5/171	205/23210	0.018108828	0.179161814	0.158416762	Slamf1/Tnfrsf4/Ccr7/Btla/Tnfrsf13c	5
GO:0045063	GO:0045063	T-helper 1 cell differentiation	2/171	22/23210	0.011315922	0.130245142	0.115164126	Lef1/Ccr7	2
GO:0042088	GO:0042088	T-helper 1 type immune response	3/171	48/23210	0.005329682	0.093875077	0.083005331	Slamf1/Lef1/Ccr7	3
GO:0072539	GO:0072539	T-helper 17 cell differentiation	2/171	28/23210	0.017991035	0.179005594	0.15827863	Slamf6/Nlrp3	2
GO:0072538	GO:0072538	T-helper 17 type immune response	2/171	32/23210	0.023159479	0.19869295	0.175686398	Slamf6/Nlrp3	2
GO:0042093	GO:0042093	T-helper cell differentiation	4/171	63/23210	0.001207879	0.041298804	0.036516837	Slamf6/Lef1/Nlrp3/Ccr7	4
GO:0032640	GO:0032640	tumor necrosis factor production	5/171	167/23210	0.008010703	0.113566373	0.100416583	Slamf1/Clu/Cd2/Tnfrsf8/Ccr7	5
GO:0071706	GO:0071706	tumor necrosis factor superfamily cytokine production	5/171	170/23210	0.008614043	0.115101443	0.101773907	Slamf1/Clu/Cd2/Tnfrsf8/Ccr7	5
