# Supplementary material for: The Murine Reg3a Stimulated by Lactobacillus casei Promotes Intestinal Cell Proliferation and Inhibits the Multiplication of Porcine Diarrhea Causative Agent in vitro
Source: Front Microbiol. 2021 Jun 18;12:675263. doi: 10.3389/fmicb.2021.675263 (PMC8249746; doi:10.3389/fmicb.2021.675263)
Supplement: Supplementary file 8 [file Data_Sheet_7.CSV]

	ID	Description	GeneRatio	BgRatio	pvalue	p.adjust	qvalue	geneID	Count
GO:0001659	GO:0001659	temperature homeostasis	14/149	179/23210	1.03612198464495e-11	2.5426433503187e-08	2.04934022015564e-08	Dbh/Dio2/Tshr/Adipoq/Il1rn/Adrb3/Drd2/Ccl5/Scd1/Ptger3/Ccr2/Arntl/Lep/Fabp4	14
GO:0048871	GO:0048871	multicellular organismal homeostasis	18/149	486/23210	2.46268174657083e-09	3.0217105030424e-06	2.43546263252978e-06	Dbh/Bmp8b/Dio2/Tshr/Adipoq/Il1rn/Fgf7/Gata1/Adrb3/Drd2/Ccl5/Scd1/Ptger3/Ccr2/Arntl/Lep/Fabp4/C1qtnf9	18
GO:1990845	GO:1990845	adaptive thermogenesis	11/149	156/23210	5.51653848188398e-09	4.48002155408842e-06	3.6108439497843e-06	Dbh/Bmp8b/Dio2/Tshr/Adipoq/Adrb3/Scd1/Ccr2/Arntl/Lep/Fabp4	11
GO:0006953	GO:0006953	acute-phase response	7/149	41/23210	7.30239862117101e-09	4.48002155408842e-06	3.6108439497843e-06	Cd163/Fn1/Il1rn/Hp/Ccl5/Orm1/Ptger3	7
GO:0050830	GO:0050830	defense response to Gram-positive bacterium	10/149	129/23210	1.12345242042107e-08	4.78851740181127e-06	3.85948792433551e-06	Mmp7/Scd1/Defa39/Defa26/Defa34/Defa24/Lyz1/Gbp11/Gbp6/Gbp10	10
GO:0120162	GO:0120162	positive regulation of cold-induced thermogenesis	9/149	96/23210	1.1707866508096e-08	4.78851740181127e-06	3.85948792433551e-06	Dbh/Dio2/Tshr/Adipoq/Adrb3/Scd1/Ccr2/Lep/Fabp4	9
GO:0035458	GO:0035458	cellular response to interferon-beta	7/149	46/23210	1.69257179046366e-08	5.93367310542548e-06	4.78246976583643e-06	Gm12185/Gm5431/Ifi204/Ifi207/Gm4951/Igtp/Gbp6	7
GO:0050873	GO:0050873	brown fat cell differentiation	7/149	48/23210	2.30349716631762e-08	6.9369737894188e-06	5.59111815309824e-06	Adipoq/Adrb3/Scd1/Mrap/Vstm2a/Lep/Fabp4	7
GO:0106106	GO:0106106	cold-induced thermogenesis	10/149	142/23210	2.82680268517473e-08	6.9369737894188e-06	5.59111815309824e-06	Dbh/Dio2/Tshr/Adipoq/Adrb3/Scd1/Ccr2/Arntl/Lep/Fabp4	10
GO:0120161	GO:0120161	regulation of cold-induced thermogenesis	10/149	142/23210	2.82680268517473e-08	6.9369737894188e-06	5.59111815309824e-06	Dbh/Dio2/Tshr/Adipoq/Adrb3/Scd1/Ccr2/Arntl/Lep/Fabp4	10
GO:0050900	GO:0050900	leukocyte migration	14/149	340/23210	4.39335428589466e-08	9.80117401598682e-06	7.89962938104887e-06	Adora3/Dbh/Ccl24/Mmp9/Pla2g7/Cxcr2/Il1rn/Cxcl9/Tacr1/Ccl5/Ptger3/Ccr2/Lep/Nlrp12	14
GO:0035456	GO:0035456	response to interferon-beta	7/149	56/23210	6.95116863239711e-08	1.42151398532521e-05	1.14572332107668e-05	Gm12185/Gm5431/Ifi204/Ifi207/Gm4951/Igtp/Gbp6	7
GO:0032496	GO:0032496	response to lipopolysaccharide	14/149	359/23210	8.60182175870322e-08	1.62375927660444e-05	1.30873061413792e-05	Pdcd1lg2/Il12rb2/Il1rn/Cxcl9/Ido1/Ccl5/Ptger3/Defa39/Defa26/Cd300lb/Defa34/Defa24/Gbp6/Gbp10	14
GO:0002526	GO:0002526	acute inflammatory response	9/149	122/23210	9.56213377611139e-08	1.67610544904124e-05	1.35092100491077e-05	Cd163/C6/Cxcr2/Fn1/Il1rn/Hp/Ccl5/Orm1/Ptger3	9
GO:0002237	GO:0002237	response to molecule of bacterial origin	14/149	377/23210	1.56554533990405e-07	2.56123217608303e-05	2.06432259205594e-05	Pdcd1lg2/Il12rb2/Il1rn/Cxcl9/Ido1/Ccl5/Ptger3/Defa39/Defa26/Cd300lb/Defa34/Defa24/Gbp6/Gbp10	14
GO:0002687	GO:0002687	positive regulation of leukocyte migration	9/149	144/23210	3.95490079468302e-07	6.01475870560419e-05	4.84782379266087e-05	Adora3/Ccl24/Mmp9/Pla2g7/Cxcr2/Tacr1/Ccl5/Ptger3/Ccr2	9
GO:0045444	GO:0045444	fat cell differentiation	11/149	238/23210	4.16670325979101e-07	6.01475870560419e-05	4.84782379266087e-05	Steap4/Retn/Adipoq/Adrb3/Jdp2/Scd1/Mrap/Vstm2a/Arntl/Lep/Fabp4	11
GO:0046879	GO:0046879	hormone secretion	13/149	365/23210	7.09337973030798e-07	9.67064103231988e-05	7.79442135277701e-05	Gcg/Adora3/Dio2/Retn/Adipoq/Il1rn/Pex5l/Tacr1/Drd2/Ccl5/Ptger3/Arntl/Lep	13
GO:0009914	GO:0009914	hormone transport	13/149	373/23210	9.04227250554367e-07	0.000116788088045285	9.41298063042469e-05	Gcg/Adora3/Dio2/Retn/Adipoq/Il1rn/Pex5l/Tacr1/Drd2/Ccl5/Ptger3/Arntl/Lep	13
GO:0071222	GO:0071222	cellular response to lipopolysaccharide	11/149	282/23210	2.19724972373521e-06	0.00026960254110231	0.000217296433205182	Pdcd1lg2/Il1rn/Cxcl9/Ccl5/Defa39/Defa26/Cd300lb/Defa34/Defa24/Gbp6/Gbp10	11
GO:0071219	GO:0071219	cellular response to molecule of bacterial origin	11/149	290/23210	2.87696248591767e-06	0.000336193616211522	0.00027096804566613	Pdcd1lg2/Il1rn/Cxcl9/Ccl5/Defa39/Defa26/Cd300lb/Defa34/Defa24/Gbp6/Gbp10	11
GO:0071216	GO:0071216	cellular response to biotic stimulus	11/149	313/23210	5.95917110670562e-06	0.000664718449811618	0.000535755143995209	Pdcd1lg2/Il1rn/Cxcl9/Ccl5/Defa39/Defa26/Cd300lb/Defa34/Defa24/Gbp6/Gbp10	11
GO:0002685	GO:0002685	regulation of leukocyte migration	9/149	201/23210	6.28288236415601e-06	0.000670356231375602	0.000540299128707055	Adora3/Ccl24/Mmp9/Pla2g7/Cxcr2/Tacr1/Ccl5/Ptger3/Ccr2	9
GO:0031649	GO:0031649	heat generation	4/149	22/23210	1.09050634708003e-05	0.00111395618871527	0.000897835404536525	Il1rn/Adrb3/Ccl5/Ptger3	4
GO:0030099	GO:0030099	myeloid cell differentiation	12/149	401/23210	1.13483719306772e-05	0.00111395618871527	0.000897835404536525	Adipoq/Fasn/Clec1b/Gata1/Ccl5/Ubd/Hoxb7/Hbb-b1/Cebpe/Lep/Pilrb1/Hba-a1	12
GO:0050727	GO:0050727	regulation of inflammatory response	11/149	354/23210	1.88384828862455e-05	0.00177806296164794	0.00143309754426135	Adora3/Ccl24/C6/Adipoq/Ido1/Ccl5/Ptger3/Ccr2/Lep/Fabp4/Nlrp12	11
GO:1903531	GO:1903531	negative regulation of secretion by cell	9/149	232/23210	1.97916108561642e-05	0.00179883752003804	0.00144984159059386	Adipoq/Fn1/Il1rn/Drd2/Ptger3/Tlr8/Ccr2/Lep/Nlrp12	9
GO:0019932	GO:0019932	second-messenger-mediated signaling	12/149	427/23210	2.11355616360877e-05	0.00183006168024204	0.00147500789138025	Gcg/Adora3/Tshr/Cxcr2/Sla2/Pex5l/Adrb3/Drd2/Mrap/Ptger3/Ccrl2/Ccr2	12
GO:0042742	GO:0042742	defense response to bacterium	12/149	428/23210	2.16266457730314e-05	0.00183006168024204	0.00147500789138025	Mmp7/Hp/Scd1/Cebpe/Defa39/Defa26/Defa34/Defa24/Lyz1/Gbp11/Gbp6/Gbp10	12
GO:0046883	GO:0046883	regulation of hormone secretion	10/149	302/23210	2.66238080724538e-05	0.00217782750032672	0.00175530299537336	Gcg/Retn/Adipoq/Pex5l/Tacr1/Drd2/Ccl5/Ptger3/Arntl/Lep	10
GO:0031349	GO:0031349	positive regulation of defense response	11/149	370/23210	2.8266941307026e-05	0.00223764754733683	0.00180351723992875	Adora3/Ccl24/Zbp1/Ido1/Crtam/Ccl5/Ptger3/Tlr8/Ccr2/Fabp4/Ifi204	11
GO:0061844	GO:0061844	antimicrobial humoral immune response mediated by antimicrobial peptide	6/149	94/23210	3.2365382254255e-05	0.00248202025162318	0.00200047872551793	Mmp7/Cxcl9/Defa39/Defa26/Defa34/Defa24	6
GO:0032103	GO:0032103	positive regulation of response to external stimulus	10/149	312/23210	3.5094335745934e-05	0.002609742421834	0.0021034212716622	Adora3/Ccl24/Pla2g7/Cxcr2/Fn1/Ido1/Ccl5/Ptger3/Ccr2/Fabp4	10
GO:0050729	GO:0050729	positive regulation of inflammatory response	7/149	142/23210	3.76268740569538e-05	0.00271577496869896	0.00218888224003146	Adora3/Ccl24/Ido1/Ccl5/Ptger3/Ccr2/Fabp4	7
GO:0051048	GO:0051048	negative regulation of secretion	9/149	261/23210	4.96944313776549e-05	0.00348428956002186	0.00280829583634928	Adipoq/Fn1/Il1rn/Drd2/Ptger3/Tlr8/Ccr2/Lep/Nlrp12	9
GO:0097529	GO:0097529	myeloid leukocyte migration	8/149	207/23210	5.94064210606304e-05	0.00404953770229964	0.00326387909862352	Ccl24/Pla2g7/Cxcr2/Il1rn/Cxcl9/Ccl5/Ptger3/Ccr2	8
GO:0002021	GO:0002021	response to dietary excess	4/149	34/23210	6.51177637231388e-05	0.00431889168044818	0.003480975193052	Bmp8b/Adrb3/Pnpla3/Lep	4
GO:0001660	GO:0001660	fever generation	3/149	13/23210	7.07372203924992e-05	0.00456813523271561	0.00368186252403064	Il1rn/Ccl5/Ptger3	3
GO:0050829	GO:0050829	defense response to Gram-negative bacterium	6/149	109/23210	7.43923827847802e-05	0.00467342573372875	0.00376672541229199	Mmp7/Defa39/Defa26/Defa34/Defa24/Lyz1	6
GO:0002274	GO:0002274	myeloid leukocyte activation	8/149	215/23210	7.74709879242582e-05	0.00467342573372875	0.00376672541229199	Adora3/Cxcr2/Ccl5/Ubd/Tlr8/Ccr2/Cd300lb/Pilrb1	8
GO:0035821	GO:0035821	modification of morphology or physiology of other organism	7/149	160/23210	8.01888969567637e-05	0.00467342573372875	0.00376672541229199	Mmp9/Ptx3/Ccl5/Defa39/Defa26/Defa34/Defa24	7
GO:0030072	GO:0030072	peptide hormone secretion	9/149	278/23210	8.06736021046582e-05	0.00467342573372875	0.00376672541229199	Gcg/Dio2/Il1rn/Pex5l/Drd2/Ccl5/Ptger3/Arntl/Lep	9
GO:0051953	GO:0051953	negative regulation of amine transport	4/149	36/23210	8.18896929707972e-05	0.00467342573372875	0.00376672541229199	Il1rn/Drd2/Ptger3/Lep	4
GO:0019730	GO:0019730	antimicrobial humoral response	6/149	115/23210	0.000100160480095926	0.00554059274202439	0.00446565168029161	Mmp7/Cxcl9/Defa39/Defa26/Defa34/Defa24	6
GO:0030851	GO:0030851	granulocyte differentiation	4/149	38/23210	0.000101600111406315	0.00554059274202439	0.00446565168029161	Adipoq/Fasn/Gata1/Cebpe	4
GO:0019731	GO:0019731	antibacterial humoral response	5/149	73/23210	0.000107759798563972	0.00574875099295623	0.00463342474832272	Mmp7/Defa39/Defa26/Defa34/Defa24	5
GO:1990266	GO:1990266	neutrophil migration	6/149	119/23210	0.000120959008985558	0.00631560442660766	0.00509030185630154	Ccl24/Cxcr2/Il1rn/Cxcl9/Ccl5/Ptger3	6
GO:0098801	GO:0098801	regulation of renal system process	4/149	40/23210	0.000124543855192072	0.00636730459669467	0.00513197157688383	Adipoq/Tacr1/Drd2/Ptger3	4
GO:0001819	GO:0001819	positive regulation of cytokine production	11/149	449/23210	0.000158560360363163	0.00791502512961416	0.00637941587034916	Il12rb2/Adipoq/Il1rn/Ido1/Crtam/Drd2/Ccl5/Tlr8/Ccr2/Lep/Ifi204	11
GO:0019933	GO:0019933	cAMP-mediated signaling	7/149	179/23210	0.000161267830676735	0.00791502512961416	0.00637941587034916	Gcg/Tshr/Pex5l/Adrb3/Drd2/Mrap/Ptger3	7
GO:0051673	GO:0051673	membrane disruption in other organism	4/149	43/23210	0.000165686861993326	0.00797246194767889	0.00642570926079382	Defa39/Defa26/Defa34/Defa24	4
GO:0007189	GO:0007189	adenylate cyclase-activating G protein-coupled receptor signaling pathway	6/149	130/23210	0.000196213998599604	0.00925979139545054	0.00746328144470963	Gcg/Tshr/Adrb3/Drd2/Mrap/Ptger3	6
GO:0090026	GO:0090026	positive regulation of monocyte chemotaxis	3/149	19/23210	0.000232983632515596	0.0107875817772315	0.00869466227401795	Pla2g7/Ccl5/Ccr2	3
GO:0034341	GO:0034341	response to interferon-gamma	6/149	137/23210	0.000260670583163891	0.0118460298348924	0.00954775878684117	Ccl24/Ccl5/Ubd/Gbp11/Gbp6/Gbp10	6
GO:0044419	GO:0044419	interspecies interaction between organisms	10/149	408/23210	0.000315319426779917	0.0140689795148712	0.0113394297209467	Mmp9/Fn1/Zbp1/Ptx3/Ccl5/Defa39/Defa26/Defa34/Defa24/Gbp6	10
GO:0007188	GO:0007188	adenylate cyclase-modulating G protein-coupled receptor signaling pathway	7/149	204/23210	0.000357838673849641	0.0156414702342952	0.0126068384893581	Gcg/Tshr/Gna14/Adrb3/Drd2/Mrap/Ptger3	7
GO:0097530	GO:0097530	granulocyte migration	6/149	146/23210	0.000366795030710239	0.0156414702342952	0.0126068384893581	Ccl24/Cxcr2/Il1rn/Cxcl9/Ccl5/Ptger3	6
GO:0019221	GO:0019221	cytokine-mediated signaling pathway	9/149	341/23210	0.000369684300566063	0.0156414702342952	0.0126068384893581	Ccl24/Adipoq/Cxcr2/Il1rn/Zbp1/Cxcl9/Ccl5/Ccr2/Lep	9
GO:0019935	GO:0019935	cyclic-nucleotide-mediated signaling	7/149	210/23210	0.000425877659991861	0.0176269534151489	0.0142071142568802	Gcg/Tshr/Pex5l/Adrb3/Drd2/Mrap/Ptger3	7
GO:0002548	GO:0002548	monocyte chemotaxis	4/149	55/23210	0.000431374739191661	0.0176269534151489	0.0142071142568802	Ccl24/Pla2g7/Ccl5/Ccr2	4
GO:0030595	GO:0030595	leukocyte chemotaxis	7/149	211/23210	0.000438159803718045	0.0176269534151489	0.0142071142568802	Ccl24/Pla2g7/Cxcr2/Il1rn/Cxcl9/Ccl5/Ccr2	7
GO:0002227	GO:0002227	innate immune response in mucosa	4/149	56/23210	0.000462256551587346	0.0182964125418605	0.0147466903299257	Defa39/Defa26/Defa34/Defa24	4
GO:0030593	GO:0030593	neutrophil chemotaxis	5/149	100/23210	0.0004702106717232	0.018315825212837	0.014762336711243	Ccl24/Cxcr2/Il1rn/Cxcl9/Ccl5	5
GO:0006959	GO:0006959	humoral immune response	9/149	355/23210	0.000494447845345341	0.0189589845699604	0.0152807154836167	Mmp7/C6/Cxcl9/Ccr2/Defa39/Defa26/Cfd/Defa34/Defa24	9
GO:0002573	GO:0002573	myeloid leukocyte differentiation	7/149	216/23210	0.000503885980728271	0.019023633795495	0.0153328219884765	Adipoq/Fasn/Gata1/Ccl5/Ubd/Cebpe/Pilrb1	7
GO:0007162	GO:0007162	negative regulation of cell adhesion	8/149	284/23210	0.000512156351686372	0.019042904349066	0.0153483538248595	Pdcd1lg2/Adipoq/Il1rn/Tnc/Gpnmb/Ido1/Ptger3/Rnd1	8
GO:0051187	GO:0051187	cofactor catabolic process	4/149	58/23210	0.000528694611381898	0.0191203535788719	0.015410776980526	Art2b/Hp/Hbb-b1/Hba-a1	4
GO:0030258	GO:0030258	lipid modification	7/149	218/23210	0.000532279351329296	0.0191203535788719	0.015410776980526	Adipoq/Pla2g7/Cyp2e1/Sla2/Scd1/Lep/C1qtnf9	7
GO:0071677	GO:0071677	positive regulation of mononuclear cell migration	3/149	25/23210	0.000537613853684663	0.0191203535788719	0.015410776980526	Pla2g7/Ccl5/Ccr2	3
GO:0045744	GO:0045744	negative regulation of G protein-coupled receptor signaling pathway	4/149	60/23210	0.000601655173737037	0.0207521045856153	0.0167259488338572	Drd2/Ccl5/Mrap/Ptger3	4
GO:0090025	GO:0090025	regulation of monocyte chemotaxis	3/149	26/23210	0.000604887871400578	0.0207521045856153	0.0167259488338572	Pla2g7/Ccl5/Ccr2	3
GO:0030073	GO:0030073	insulin secretion	7/149	223/23210	0.000608863704223433	0.0207521045856153	0.0167259488338572	Gcg/Il1rn/Drd2/Ccl5/Ptger3/Arntl/Lep	7
GO:0002792	GO:0002792	negative regulation of peptide secretion	6/149	162/23210	0.000636150244433224	0.0212849375230432	0.0171554058275633	Fn1/Drd2/Ptger3/Tlr8/Lep/Nlrp12	6
GO:0050670	GO:0050670	regulation of lymphocyte proliferation	7/149	225/23210	0.00064184408178696	0.0212849375230432	0.0171554058275633	Pdcd1lg2/Gpnmb/Tacr1/Ido1/Ccl5/Ccr2/Lep	7
GO:0032944	GO:0032944	regulation of mononuclear cell proliferation	7/149	227/23210	0.000676227526094739	0.0221261646538199	0.0178334248636072	Pdcd1lg2/Gpnmb/Tacr1/Ido1/Ccl5/Ccr2/Lep	7
GO:0090276	GO:0090276	regulation of peptide hormone secretion	7/149	228/23210	0.000693958607208571	0.0222064397233678	0.0178981256124086	Gcg/Pex5l/Drd2/Ccl5/Ptger3/Arntl/Lep	7
GO:0018958	GO:0018958	phenol-containing compound metabolic process	5/149	109/23210	0.000696779078524581	0.0222064397233678	0.0178981256124086	Dbh/Dio2/Cyp2e1/Drd2/Dio1	5
GO:0060326	GO:0060326	cell chemotaxis	8/149	299/23210	0.000717014414194318	0.022558376569652	0.0181817825137803	Ccl24/Pla2g7/Cxcr2/Il1rn/Cxcl9/Ccl5/Ccrl2/Ccr2	8
GO:0048521	GO:0048521	negative regulation of behavior	3/149	28/23210	0.000755031447563676	0.0234537616749527	0.0189034522314743	Retn/Drd2/Ptger3	3
GO:0007187	GO:0007187	G protein-coupled receptor signaling pathway, coupled to cyclic nucleotide second messenger	7/149	233/23210	0.000788223140388465	0.0241787448314162	0.0194877800103938	Gcg/Tshr/Gna14/Adrb3/Drd2/Mrap/Ptger3	7
GO:0045123	GO:0045123	cellular extravasation	4/149	65/23210	0.00081489165989907	0.0244908646723998	0.0197393448802982	Ccl5/Ptger3/Ccr2/Lep	4
GO:0042129	GO:0042129	regulation of T cell proliferation	6/149	170/23210	0.000818358151237482	0.0244908646723998	0.0197393448802982	Pdcd1lg2/Gpnmb/Ido1/Ccl5/Ccr2/Lep	6
GO:0070372	GO:0070372	regulation of ERK1 and ERK2 cascade	8/149	306/23210	0.000832926437226248	0.0246265238187134	0.0198486845345354	Gcg/Ccl24/Adipoq/Fn1/Gpnmb/Drd2/Ccl5/Nlrp12	8
GO:0046651	GO:0046651	lymphocyte proliferation	8/149	308/23210	0.000868672558465719	0.0253776483151771	0.020454081921768	Pdcd1lg2/Gpnmb/Tacr1/Ido1/Ccl5/Gapt/Ccr2/Lep	8
GO:0071346	GO:0071346	cellular response to interferon-gamma	5/149	115/23210	0.000887673236249075	0.0254628899774749	0.0205227856851007	Ccl24/Ccl5/Gbp11/Gbp6/Gbp10	5
GO:0070663	GO:0070663	regulation of leukocyte proliferation	7/149	238/23210	0.000892342517548019	0.0254628899774749	0.0205227856851007	Pdcd1lg2/Gpnmb/Tacr1/Ido1/Ccl5/Ccr2/Lep	7
GO:0032943	GO:0032943	mononuclear cell proliferation	8/149	310/23210	0.000905641162688477	0.025545326588937	0.0205892286109092	Pdcd1lg2/Gpnmb/Tacr1/Ido1/Ccl5/Gapt/Ccr2/Lep	8
GO:0042744	GO:0042744	hydrogen peroxide catabolic process	3/149	30/23210	0.000926977505937712	0.0255595820176533	0.0206007183164632	Hp/Hbb-b1/Hba-a1	3
GO:0044062	GO:0044062	regulation of excretion	3/149	30/23210	0.000926977505937712	0.0255595820176533	0.0206007183164632	Tacr1/Drd2/Ptger3	3
GO:0022407	GO:0022407	regulation of cell-cell adhesion	9/149	395/23210	0.00105271989297069	0.0287041624150007	0.0231352126186189	Pdcd1lg2/Adipoq/Il1rn/Gpnmb/Ido1/Ccl5/Ptger3/Ccr2/Lep	9
GO:0002385	GO:0002385	mucosal immune response	4/149	70/23210	0.00107658480280432	0.0290322978690308	0.0233996858816578	Defa39/Defa26/Defa34/Defa24	4
GO:0070371	GO:0070371	ERK1 and ERK2 cascade	8/149	323/23210	0.00117786653794443	0.0313179321406538	0.025241879849135	Gcg/Ccl24/Adipoq/Fn1/Gpnmb/Drd2/Ccl5/Nlrp12	8
GO:0002251	GO:0002251	organ or tissue specific immune response	4/149	72/23210	0.00119606704301402	0.0313179321406538	0.025241879849135	Defa39/Defa26/Defa34/Defa24	4
GO:0071621	GO:0071621	granulocyte chemotaxis	5/149	123/23210	0.00119962739251078	0.0313179321406538	0.025241879849135	Ccl24/Cxcr2/Il1rn/Cxcl9/Ccl5	5
GO:0050796	GO:0050796	regulation of insulin secretion	6/149	185/23210	0.00126604991420803	0.032607306157507	0.0262810999313498	Gcg/Drd2/Ccl5/Ptger3/Arntl/Lep	6
GO:0050708	GO:0050708	regulation of protein secretion	10/149	490/23210	0.00128585781786235	0.032607306157507	0.0262810999313498	Gcg/Fn1/Crtam/Drd2/Ccl5/Ptger3/Tlr8/Arntl/Lep/Nlrp12	10
GO:0007631	GO:0007631	feeding behavior	5/149	125/23210	0.00128887884974661	0.032607306157507	0.0262810999313498	Retn/Tacr1/Adrb3/Drd2/Lep	5
GO:0022408	GO:0022408	negative regulation of cell-cell adhesion	6/149	187/23210	0.00133759452621777	0.0329048978168381	0.0265209552600861	Pdcd1lg2/Adipoq/Il1rn/Gpnmb/Ido1/Ptger3	6
GO:0033032	GO:0033032	regulation of myeloid cell apoptotic process	3/149	34/23210	0.00134086788169674	0.0329048978168381	0.0265209552600861	Adipoq/Cxcr2/Ccl5	3
GO:0042832	GO:0042832	defense response to protozoan	3/149	34/23210	0.00134086788169674	0.0329048978168381	0.0265209552600861	Gbp11/Gbp6/Gbp10	3
GO:0070661	GO:0070661	leukocyte proliferation	8/149	331/23210	0.00137548513841195	0.0334202032639894	0.026936285305639	Pdcd1lg2/Gpnmb/Tacr1/Ido1/Ccl5/Gapt/Ccr2/Lep	8
GO:0001818	GO:0001818	negative regulation of cytokine production	7/149	259/23210	0.00145374710101704	0.0345059125399152	0.0278113540353025	Pdcd1lg2/Adipoq/Fn1/Gpnmb/Ido1/Tlr8/Nlrp12	7
GO:0036230	GO:0036230	granulocyte activation	3/149	35/23210	0.00145971601075644	0.0345059125399152	0.0278113540353025	Cxcr2/Ccl5/Ccr2	3
GO:0019229	GO:0019229	regulation of vasoconstriction	4/149	76/23210	0.0014623532616753	0.0345059125399152	0.0278113540353025	Dbh/Tacr1/Ptger3/Lep	4
GO:0071347	GO:0071347	cellular response to interleukin-1	4/149	77/23210	0.00153487333214578	0.0358721824484358	0.0289125512892424	Ccl24/Fn1/Il1rn/Ccl5	4
GO:0034763	GO:0034763	negative regulation of transmembrane transport	5/149	133/23210	0.00169559107072219	0.0392545329014363	0.0316386854209234	Mmp9/Drd2/Ptger3/Upk3b/Lep	5
GO:0033028	GO:0033028	myeloid cell apoptotic process	3/149	37/23210	0.00171676238268847	0.0393732232440889	0.0317343484217574	Adipoq/Cxcr2/Ccl5	3
GO:0019336	GO:0019336	phenol-containing compound catabolic process	2/149	10/23210	0.00178095313499146	0.039731445393355	0.0320230712023824	Dbh/Dio2	2
GO:0031620	GO:0031620	regulation of fever generation	2/149	10/23210	0.00178095313499146	0.039731445393355	0.0320230712023824	Ccl5/Ptger3	2
GO:0048149	GO:0048149	behavioral response to ethanol	2/149	10/23210	0.00178095313499146	0.039731445393355	0.0320230712023824	Dbh/Drd2	2
GO:0045598	GO:0045598	regulation of fat cell differentiation	5/149	135/23210	0.00181048513366998	0.0400264010632985	0.0322608019551057	Adipoq/Jdp2/Vstm2a/Arntl/Lep	5
GO:0001562	GO:0001562	response to protozoan	3/149	38/23210	0.00185520486308408	0.0402547295937811	0.0324448320279306	Gbp11/Gbp6/Gbp10	3
GO:0007616	GO:0007616	long-term memory	3/149	38/23210	0.00185520486308408	0.0402547295937811	0.0324448320279306	Tacr1/Drd2/Lrrn4	3
GO:0050671	GO:0050671	positive regulation of lymphocyte proliferation	5/149	136/23210	0.00187002411315854	0.0402547295937811	0.0324448320279306	Pdcd1lg2/Tacr1/Ccl5/Ccr2/Lep	5
GO:0032946	GO:0032946	positive regulation of mononuclear cell proliferation	5/149	138/23210	0.00199338632978714	0.0425140752711348	0.0342658377019098	Pdcd1lg2/Tacr1/Ccl5/Ccr2/Lep	5
GO:0071674	GO:0071674	mononuclear cell migration	4/149	83/23210	0.00202332342221997	0.0425140752711348	0.0342658377019098	Ccl24/Pla2g7/Ccl5/Ccr2	4
GO:0003018	GO:0003018	vascular process in circulatory system	6/149	203/23210	0.00202695468896609	0.0425140752711348	0.0342658377019098	Dbh/Cxcr2/Tacr1/Adrb3/Ptger3/Lep	6
GO:0051224	GO:0051224	negative regulation of protein transport	6/149	204/23210	0.00207753396215144	0.0428968232700489	0.0345743280248882	Adipoq/Fn1/Drd2/Ptger3/Tlr8/Nlrp12	6
GO:0050921	GO:0050921	positive regulation of chemotaxis	5/149	140/23210	0.00212259516232227	0.0428968232700489	0.0345743280248882	Pla2g7/Cxcr2/Fn1/Ccl5/Ccr2	5
GO:0042098	GO:0042098	T cell proliferation	6/149	205/23210	0.00212906178300364	0.0428968232700489	0.0345743280248882	Pdcd1lg2/Gpnmb/Ido1/Ccl5/Ccr2/Lep	6
GO:0048821	GO:0048821	erythrocyte development	3/149	40/23210	0.00215251573765435	0.0428968232700489	0.0345743280248882	Gata1/Hbb-b1/Hba-a1	3
GO:0034115	GO:0034115	negative regulation of heterotypic cell-cell adhesion	2/149	11/23210	0.00216756564200736	0.0428968232700489	0.0345743280248882	Adipoq/Il1rn	2
GO:0046007	GO:0046007	negative regulation of activated T cell proliferation	2/149	11/23210	0.00216756564200736	0.0428968232700489	0.0345743280248882	Pdcd1lg2/Ido1	2
GO:0070587	GO:0070587	regulation of cell-cell adhesion involved in gastrulation	2/149	11/23210	0.00216756564200736	0.0428968232700489	0.0345743280248882	Adipoq/Il1rn	2
GO:0014910	GO:0014910	regulation of smooth muscle cell migration	4/149	85/23210	0.00220749439120855	0.0433375298882062	0.0349295323038388	Retn/Adipoq/Tacr1/Ccl5	4
GO:1904950	GO:1904950	negative regulation of establishment of protein localization	6/149	209/23210	0.00234488593049647	0.0456694450272884	0.0368090280986038	Adipoq/Fn1/Drd2/Ptger3/Tlr8/Nlrp12	6
GO:0007613	GO:0007613	memory	5/149	144/23210	0.00239919956095056	0.0460683600535654	0.0371305488528501	Dbh/Il1rn/Tacr1/Drd2/Lrrn4	5
GO:0002690	GO:0002690	positive regulation of leukocyte chemotaxis	4/149	87/23210	0.00240291364582574	0.0460683600535654	0.0371305488528501	Pla2g7/Cxcr2/Ccl5/Ccr2	4
GO:0051216	GO:0051216	cartilage development	6/149	211/23210	0.00245878591255375	0.0466686211922555	0.0376143521727139	Bmp8b/Acan/Col12a1/Col6a3/Lep/Hoxc4	6
GO:0070665	GO:0070665	positive regulation of leukocyte proliferation	5/149	145/23210	0.0024722578463705	0.0466686211922555	0.0376143521727139	Pdcd1lg2/Tacr1/Ccl5/Ccr2/Lep	5
GO:0050920	GO:0050920	regulation of chemotaxis	6/149	213/23210	0.00257680071103256	0.0470830740609688	0.0379483962426802	Wnt3/Pla2g7/Cxcr2/Fn1/Ccl5/Ccr2	6
GO:0014832	GO:0014832	urinary bladder smooth muscle contraction	2/149	12/23210	0.00259014466105574	0.0470830740609688	0.0379483962426802	Tacr1/Ptger3	2
GO:0060073	GO:0060073	micturition	2/149	12/23210	0.00259014466105574	0.0470830740609688	0.0379483962426802	Tacr1/Ptger3	2
GO:0070586	GO:0070586	cell-cell adhesion involved in gastrulation	2/149	12/23210	0.00259014466105574	0.0470830740609688	0.0379483962426802	Adipoq/Il1rn	2
GO:0072683	GO:0072683	T cell extravasation	2/149	12/23210	0.00259014466105574	0.0470830740609688	0.0379483962426802	Ccl5/Ccr2	2
GO:0035265	GO:0035265	organ growth	6/149	215/23210	0.002699023132667	0.0487014909379765	0.0392528209464496	Pi16/Fgf7/Col12a1/Kcnk2/Col6a3/Lep	6
GO:0048511	GO:0048511	rhythmic process	7/149	291/23210	0.00280012862915939	0.0498688586056448	0.0401937053661076	Retn/Ptx3/Drd2/Ptger3/Arntl/Nfil3/Lep	7
GO:0014909	GO:0014909	smooth muscle cell migration	4/149	92/23210	0.0029428860828294	0.0498688586056448	0.0401937053661076	Retn/Adipoq/Tacr1/Ccl5	4
GO:0002063	GO:0002063	chondrocyte development	3/149	45/23210	0.003020074578222	0.0498688586056448	0.0401937053661076	Acan/Col12a1/Col6a3	3
GO:0031952	GO:0031952	regulation of protein autophosphorylation	3/149	45/23210	0.003020074578222	0.0498688586056448	0.0401937053661076	Adipoq/Gpnmb/Nlrp12	3
GO:0042737	GO:0042737	drug catabolic process	5/149	152/23210	0.00302970471733332	0.0498688586056448	0.0401937053661076	Dbh/Cyp2e1/Hp/Hbb-b1/Hba-a1	5
GO:0050709	GO:0050709	negative regulation of protein secretion	5/149	152/23210	0.00302970471733332	0.0498688586056448	0.0401937053661076	Fn1/Drd2/Ptger3/Tlr8/Nlrp12	5
GO:0006631	GO:0006631	fatty acid metabolic process	8/149	376/23210	0.00303048312920598	0.0498688586056448	0.0401937053661076	Adipoq/Fasn/Cyp2e1/Scd1/Pnpla3/Lep/Fabp4/C1qtnf9	8
GO:0014848	GO:0014848	urinary tract smooth muscle contraction	2/149	13/23210	0.00304821874117633	0.0498688586056448	0.0401937053661076	Tacr1/Ptger3	2
GO:0031652	GO:0031652	positive regulation of heat generation	2/149	13/23210	0.00304821874117633	0.0498688586056448	0.0401937053661076	Ccl5/Ptger3	2
GO:0031953	GO:0031953	negative regulation of protein autophosphorylation	2/149	13/23210	0.00304821874117633	0.0498688586056448	0.0401937053661076	Adipoq/Nlrp12	2
GO:0032099	GO:0032099	negative regulation of appetite	2/149	13/23210	0.00304821874117633	0.0498688586056448	0.0401937053661076	Gcg/Lep	2
GO:0035810	GO:0035810	positive regulation of urine volume	2/149	13/23210	0.00304821874117633	0.0498688586056448	0.0401937053661076	Drd2/Ptger3	2
GO:0051549	GO:0051549	positive regulation of keratinocyte migration	2/149	13/23210	0.00304821874117633	0.0498688586056448	0.0401937053661076	Mmp9/Fgf7	2
GO:0106072	GO:0106072	negative regulation of adenylate cyclase-activating G protein-coupled receptor signaling pathway	2/149	13/23210	0.00304821874117633	0.0498688586056448	0.0401937053661076	Mrap/Ptger3	2
GO:0070555	GO:0070555	response to interleukin-1	4/149	94/23210	0.00318031785930919	0.0516854306406937	0.0416578407643218	Ccl24/Fn1/Il1rn/Ccl5	4
GO:0098868	GO:0098868	bone growth	3/149	46/23210	0.00321571872211501	0.0519169325267779	0.0418444285239204	Col12a1/Col6a3/Lep	3
GO:0046888	GO:0046888	negative regulation of hormone secretion	4/149	95/23210	0.00330379264909737	0.052990242881601	0.0427095038710283	Adipoq/Drd2/Ptger3/Lep	4
GO:0045907	GO:0045907	positive regulation of vasoconstriction	3/149	47/23210	0.00341896660832359	0.054312465952325	0.0437751998989485	Dbh/Tacr1/Ptger3	3
GO:0007200	GO:0007200	phospholipase C-activating G protein-coupled receptor signaling pathway	4/149	96/23210	0.00343049397824384	0.054312465952325	0.0437751998989485	Gna14/Cxcr2/Drd2/Ptger3	4
GO:0010820	GO:0010820	positive regulation of T cell chemotaxis	2/149	14/23210	0.00354132093150315	0.0550025415563844	0.0443313926068916	Ccl5/Ccr2	2
GO:0032096	GO:0032096	negative regulation of response to food	2/149	14/23210	0.00354132093150315	0.0550025415563844	0.0443313926068916	Gcg/Lep	2
GO:0035815	GO:0035815	positive regulation of renal sodium excretion	2/149	14/23210	0.00354132093150315	0.0550025415563844	0.0443313926068916	Tacr1/Drd2	2
GO:0022602	GO:0022602	ovulation cycle process	3/149	48/23210	0.00362990969289098	0.0556737399147153	0.0448723704798825	Retn/Ptx3/Lep	3
GO:0042755	GO:0042755	eating behavior	3/149	48/23210	0.00362990969289098	0.0556737399147153	0.0448723704798825	Tacr1/Adrb3/Lep	3
GO:0042102	GO:0042102	positive regulation of T cell proliferation	4/149	98/23210	0.00369373651242519	0.0563008037359716	0.0453777764422814	Pdcd1lg2/Ccl5/Ccr2/Lep	4
GO:0045765	GO:0045765	regulation of angiogenesis	7/149	307/23210	0.00375771565290373	0.0569224334088009	0.0458788025458486	Ccl24/Mmp9/C6/Cxcr2/Ccl5/Ccr2/Lep	7
GO:0006641	GO:0006641	triglyceride metabolic process	4/149	99/23210	0.00383035717491579	0.0575887473147921	0.0464158436084992	Cyp2e1/Thrsp/Scd1/Pnpla3	4
GO:0017001	GO:0017001	antibiotic catabolic process	3/149	49/23210	0.00384863673986385	0.0575887473147921	0.0464158436084992	Hp/Hbb-b1/Hba-a1	3
GO:0034440	GO:0034440	lipid oxidation	4/149	100/23210	0.00397036327921547	0.0576547813353255	0.0464690662416148	Adipoq/Pla2g7/Lep/C1qtnf9	4
GO:0010819	GO:0010819	regulation of T cell chemotaxis	2/149	15/23210	0.00406898874355231	0.0576547813353255	0.0464690662416148	Ccl5/Ccr2	2
GO:0031650	GO:0031650	regulation of heat generation	2/149	15/23210	0.00406898874355231	0.0576547813353255	0.0464690662416148	Ccl5/Ptger3	2
GO:0043117	GO:0043117	positive regulation of vascular permeability	2/149	15/23210	0.00406898874355231	0.0576547813353255	0.0464690662416148	Cxcr2/Tacr1	2
GO:0050872	GO:0050872	white fat cell differentiation	2/149	15/23210	0.00406898874355231	0.0576547813353255	0.0464690662416148	Scd1/Fabp4	2
GO:0051547	GO:0051547	regulation of keratinocyte migration	2/149	15/23210	0.00406898874355231	0.0576547813353255	0.0464690662416148	Mmp9/Fgf7	2
GO:0070234	GO:0070234	positive regulation of T cell apoptotic process	2/149	15/23210	0.00406898874355231	0.0576547813353255	0.0464690662416148	Ido1/Ccl5	2
GO:0071675	GO:0071675	regulation of mononuclear cell migration	3/149	50/23210	0.0040752338591206	0.0576547813353255	0.0464690662416148	Pla2g7/Ccl5/Ccr2	3
GO:0048660	GO:0048660	regulation of smooth muscle cell proliferation	5/149	163/23210	0.00408124750869031	0.0576547813353255	0.0464690662416148	Retn/Mmp9/Adipoq/Tacr1/Ccl5	5
GO:0033002	GO:0033002	muscle cell proliferation	6/149	234/23210	0.0040879918306221	0.0576547813353255	0.0464690662416148	Retn/Mmp9/Adipoq/Tacr1/Ccl5/Kcnk2	6
GO:0042310	GO:0042310	vasoconstriction	4/149	101/23210	0.00411379385486856	0.0576871435419854	0.0464951497942738	Dbh/Tacr1/Ptger3/Lep	4
GO:0046887	GO:0046887	positive regulation of hormone secretion	5/149	164/23210	0.00418825487365776	0.0583975992042962	0.0470677685861419	Gcg/Retn/Pex5l/Tacr1/Drd2	5
GO:0006111	GO:0006111	regulation of gluconeogenesis	3/149	51/23210	0.00430978454378592	0.0594169172497227	0.047889326775717	Gcg/Adipoq/Lep	3
GO:0044058	GO:0044058	regulation of digestive system process	3/149	51/23210	0.00430978454378592	0.0594169172497227	0.047889326775717	Tacr1/Ptger3/Lep	3
GO:0048638	GO:0048638	regulation of developmental growth	8/149	401/23210	0.00446062902120758	0.0601994005040458	0.0485199989478411	Wnt3/Tshr/Pi16/Fn1/Adrb3/Drd2/Kcnk2/Lep	8
GO:0048247	GO:0048247	lymphocyte chemotaxis	3/149	52/23210	0.0045523697072357	0.0601994005040458	0.0485199989478411	Ccl24/Ccl5/Ccr2	3
GO:0003414	GO:0003414	chondrocyte morphogenesis involved in endochondral bone morphogenesis	2/149	16/23210	0.0046307641138034	0.0601994005040458	0.0485199989478411	Col12a1/Col6a3	2
GO:0003429	GO:0003429	growth plate cartilage chondrocyte morphogenesis	2/149	16/23210	0.0046307641138034	0.0601994005040458	0.0485199989478411	Col12a1/Col6a3	2
GO:0006968	GO:0006968	cellular defense response	2/149	16/23210	0.0046307641138034	0.0601994005040458	0.0485199989478411	Cxcr2/Ccr2	2
GO:0032105	GO:0032105	negative regulation of response to extracellular stimulus	2/149	16/23210	0.0046307641138034	0.0601994005040458	0.0485199989478411	Gcg/Lep	2
GO:0032108	GO:0032108	negative regulation of response to nutrient levels	2/149	16/23210	0.0046307641138034	0.0601994005040458	0.0485199989478411	Gcg/Lep	2
GO:0090171	GO:0090171	chondrocyte morphogenesis	2/149	16/23210	0.0046307641138034	0.0601994005040458	0.0485199989478411	Col12a1/Col6a3	2
GO:0090335	GO:0090335	regulation of brown fat cell differentiation	2/149	16/23210	0.0046307641138034	0.0601994005040458	0.0485199989478411	Vstm2a/Lep	2
GO:0106070	GO:0106070	regulation of adenylate cyclase-activating G protein-coupled receptor signaling pathway	2/149	16/23210	0.0046307641138034	0.0601994005040458	0.0485199989478411	Mrap/Ptger3	2
GO:0048659	GO:0048659	smooth muscle cell proliferation	5/149	168/23210	0.00463638414639961	0.0601994005040458	0.0485199989478411	Retn/Mmp9/Adipoq/Tacr1/Ccl5	5
GO:0008306	GO:0008306	associative learning	4/149	105/23210	0.00472253118479602	0.0609952185657339	0.0491614188156883	Dbh/Tacr1/Drd2/Lrrn4	4
GO:0009611	GO:0009611	response to wounding	9/149	495/23210	0.00477607601780838	0.0613638248570773	0.049458511091	Nefl/Fn1/Fgf7/Tnc/Gata1/Igsf10/Ptger3/Ccr2/Serpinb2	9
GO:0051932	GO:0051932	synaptic transmission, GABAergic	3/149	53/23210	0.00480306771969614	0.0613892092923663	0.0494789706431417	Tacr1/Gabra3/Drd2	3
GO:0007369	GO:0007369	gastrulation	5/149	170/23210	0.00487278989802578	0.0617757716146617	0.0497905352652809	Wnt3/Adipoq/Fn1/Il1rn/Col12a1	5
GO:0014812	GO:0014812	muscle cell migration	4/149	106/23210	0.00488365920670104	0.0617757716146617	0.0497905352652809	Retn/Adipoq/Tacr1/Ccl5	4
GO:0043271	GO:0043271	negative regulation of ion transport	5/149	171/23210	0.00499414807719356	0.0618605567290366	0.049858871056432	Mmp9/Il1rn/Drd2/Ptger3/Lep	5
GO:0050663	GO:0050663	cytokine secretion	6/149	244/23210	0.00500251984476597	0.0618605567290366	0.049858871056432	Fn1/Crtam/Drd2/Tlr8/Lep/Nlrp12	6
GO:0003014	GO:0003014	renal system process	4/149	107/23210	0.00504843958979834	0.0618605567290366	0.049858871056432	Adipoq/Tacr1/Drd2/Ptger3	4
GO:0097756	GO:0097756	negative regulation of blood vessel diameter	4/149	107/23210	0.00504843958979834	0.0618605567290366	0.049858871056432	Dbh/Tacr1/Ptger3/Lep	4
GO:0045599	GO:0045599	negative regulation of fat cell differentiation	3/149	54/23210	0.0050619544444408	0.0618605567290366	0.049858871056432	Adipoq/Jdp2/Arntl	3
GO:0046486	GO:0046486	glycerolipid metabolic process	7/149	325/23210	0.00511277613913655	0.0618605567290366	0.049858871056432	Pla2g7/Cyp2e1/Fgf7/Sla2/Thrsp/Scd1/Pnpla3	7
GO:0002024	GO:0002024	diet induced thermogenesis	2/149	17/23210	0.0052261933665723	0.0618605567290366	0.049858871056432	Bmp8b/Adrb3	2
GO:0003422	GO:0003422	growth plate cartilage morphogenesis	2/149	17/23210	0.0052261933665723	0.0618605567290366	0.049858871056432	Col12a1/Col6a3	2
GO:0042756	GO:0042756	drinking behavior	2/149	17/23210	0.0052261933665723	0.0618605567290366	0.049858871056432	Tacr1/Drd2	2
GO:0090185	GO:0090185	negative regulation of kidney development	2/149	17/23210	0.0052261933665723	0.0618605567290366	0.049858871056432	Mmp9/Adipoq	2
GO:0140131	GO:0140131	positive regulation of lymphocyte chemotaxis	2/149	17/23210	0.0052261933665723	0.0618605567290366	0.049858871056432	Ccl5/Ccr2	2
GO:0035296	GO:0035296	regulation of tube diameter	5/149	173/23210	0.00524327457198029	0.0618605567290366	0.049858871056432	Dbh/Tacr1/Adrb3/Ptger3/Lep	5
GO:0050880	GO:0050880	regulation of blood vessel size	5/149	173/23210	0.00524327457198029	0.0618605567290366	0.049858871056432	Dbh/Tacr1/Adrb3/Ptger3/Lep	5
GO:0097746	GO:0097746	regulation of blood vessel diameter	5/149	173/23210	0.00524327457198029	0.0618605567290366	0.049858871056432	Dbh/Tacr1/Adrb3/Ptger3/Lep	5
GO:0035150	GO:0035150	regulation of tube size	5/149	174/23210	0.00537108255122376	0.0629755372300843	0.0507575320444938	Dbh/Tacr1/Adrb3/Ptger3/Lep	5
GO:0032649	GO:0032649	regulation of interferon-gamma production	4/149	109/23210	0.0053891046529412	0.0629755372300843	0.0507575320444938	Pdcd1lg2/Il12rb2/Tlr8/Ccr2	4
GO:0007588	GO:0007588	excretion	3/149	56/23210	0.00560458516351447	0.0648757169399269	0.0522890542315972	Tacr1/Drd2/Ptger3	3
GO:0042743	GO:0042743	hydrogen peroxide metabolic process	3/149	56/23210	0.00560458516351447	0.0648757169399269	0.0522890542315972	Hp/Hbb-b1/Hba-a1	3
GO:0002262	GO:0002262	myeloid cell homeostasis	5/149	176/23210	0.00563328673525159	0.0649018105554338	0.0523100853745379	Cxcr2/Gata1/Ccr2/Hbb-b1/Hba-a1	5
GO:0002688	GO:0002688	regulation of leukocyte chemotaxis	4/149	111/23210	0.00574481751044035	0.0658774867786011	0.0530964687757866	Pla2g7/Cxcr2/Ccl5/Ccr2	4
GO:0002031	GO:0002031	G protein-coupled receptor internalization	2/149	18/23210	0.00585482717717331	0.0659070912512995	0.0531203296277578	Drd2/Ptger3	2
GO:0033604	GO:0033604	negative regulation of catecholamine secretion	2/149	18/23210	0.00585482717717331	0.0659070912512995	0.0531203296277578	Drd2/Ptger3	2
GO:0042754	GO:0042754	negative regulation of circadian rhythm	2/149	18/23210	0.00585482717717331	0.0659070912512995	0.0531203296277578	Drd2/Ptger3	2
GO:2000696	GO:2000696	regulation of epithelial cell differentiation involved in kidney development	2/149	18/23210	0.00585482717717331	0.0659070912512995	0.0531203296277578	Mmp9/Adipoq	2
GO:0034612	GO:0034612	response to tumor necrosis factor	5/149	179/23210	0.00604335815445595	0.0677187256211639	0.0545804853267134	Ccl24/Adipoq/Ccl5/Ubd/Fabp4	5
GO:0032102	GO:0032102	negative regulation of response to external stimulus	7/149	336/23210	0.00610467394491283	0.0679109959162498	0.0547354528917915	Wnt3/Gcg/Adipoq/Drd2/Ptger3/Lep/Nlrp12	7
GO:0008585	GO:0008585	female gonad development	4/149	113/23210	0.00611586393540799	0.0679109959162498	0.0547354528917915	Retn/Fgf7/Ptx3/Lep	4
GO:0032615	GO:0032615	interleukin-12 production	3/149	58/23210	0.00618081998213196	0.0683231181808641	0.0550676185226456	Ido1/Tlr8/Lep	3
GO:0001975	GO:0001975	response to amphetamine	2/149	19/23210	0.00651622053536834	0.0701351104990961	0.056528062723717	Dbh/Drd2	2
GO:0010818	GO:0010818	T cell chemotaxis	2/149	19/23210	0.00651622053536834	0.0701351104990961	0.056528062723717	Ccl5/Ccr2	2
GO:0030220	GO:0030220	platelet formation	2/149	19/23210	0.00651622053536834	0.0701351104990961	0.056528062723717	Clec1b/Gata1	2
GO:0032095	GO:0032095	regulation of response to food	2/149	19/23210	0.00651622053536834	0.0701351104990961	0.056528062723717	Gcg/Lep	2
GO:0051546	GO:0051546	keratinocyte migration	2/149	19/23210	0.00651622053536834	0.0701351104990961	0.056528062723717	Mmp9/Fgf7	2
GO:0051956	GO:0051956	negative regulation of amino acid transport	2/149	19/23210	0.00651622053536834	0.0701351104990961	0.056528062723717	Il1rn/Lep	2
GO:1901342	GO:1901342	regulation of vasculature development	7/149	341/23210	0.00660028284642737	0.0707296685813658	0.0570072694481132	Ccl24/Mmp9/C6/Cxcr2/Ccl5/Ccr2/Lep	7
GO:0046545	GO:0046545	development of primary female sexual characteristics	4/149	116/23210	0.00670179558304972	0.0715052450469739	0.0576323748308944	Retn/Fgf7/Ptx3/Lep	4
GO:0045776	GO:0045776	negative regulation of blood pressure	3/149	60/23210	0.00679117915719593	0.0715259813380206	0.0576490880342044	Adipoq/Adrb3/Drd2	3
GO:0070098	GO:0070098	chemokine-mediated signaling pathway	3/149	60/23210	0.00679117915719593	0.0715259813380206	0.0576490880342044	Ccl24/Cxcl9/Ccl5	3
GO:0090183	GO:0090183	regulation of kidney development	3/149	60/23210	0.00679117915719593	0.0715259813380206	0.0576490880342044	Mmp9/Adipoq/Hoxb7	3
GO:0045766	GO:0045766	positive regulation of angiogenesis	5/149	185/23210	0.00692578107818816	0.0726319092558707	0.0585404527481582	Ccl24/Mmp9/C6/Cxcr2/Ccl5	5
GO:0042698	GO:0042698	ovulation cycle	3/149	61/23210	0.00710930787481451	0.0737215619505593	0.0594186998263205	Retn/Ptx3/Lep	3
GO:0051952	GO:0051952	regulation of amine transport	4/149	118/23210	0.00711238980874295	0.0737215619505593	0.0594186998263205	Il1rn/Drd2/Ptger3/Lep	4
GO:0014075	GO:0014075	response to amine	2/149	20/23210	0.00720993270910115	0.0737215619505593	0.0594186998263205	Dbh/Drd2	2
GO:0033033	GO:0033033	negative regulation of myeloid cell apoptotic process	2/149	20/23210	0.00720993270910115	0.0737215619505593	0.0594186998263205	Cxcr2/Ccl5	2
GO:0036344	GO:0036344	platelet morphogenesis	2/149	20/23210	0.00720993270910115	0.0737215619505593	0.0594186998263205	Clec1b/Gata1	2
GO:0048245	GO:0048245	eosinophil chemotaxis	2/149	20/23210	0.00720993270910115	0.0737215619505593	0.0594186998263205	Ccl24/Ccl5	2
GO:0043949	GO:0043949	regulation of cAMP-mediated signaling	3/149	62/23210	0.00743614617465262	0.0757190983925209	0.0610286903785642	Pex5l/Mrap/Ptger3	3
GO:0042089	GO:0042089	cytokine biosynthetic process	4/149	121/23210	0.00775890583960378	0.0777363654314828	0.0626545835567092	Tlr8/Ccr2/Cebpe/Nlrp12	4
GO:0046717	GO:0046717	acid secretion	4/149	121/23210	0.00775890583960378	0.0777363654314828	0.0626545835567092	Il1rn/Drd2/Ptger3/Lep	4
GO:0001976	GO:0001976	neurological system process involved in regulation of systemic arterial blood pressure	2/149	21/23210	0.00793552720851446	0.0777363654314828	0.0626545835567092	Tacr1/Drd2	2
GO:0007190	GO:0007190	activation of adenylate cyclase activity	2/149	21/23210	0.00793552720851446	0.0777363654314828	0.0626545835567092	Tshr/Adrb3	2
GO:0032693	GO:0032693	negative regulation of interleukin-10 production	2/149	21/23210	0.00793552720851446	0.0777363654314828	0.0626545835567092	Pdcd1lg2/Ido1	2
GO:0046325	GO:0046325	negative regulation of glucose import	2/149	21/23210	0.00793552720851446	0.0777363654314828	0.0626545835567092	Upk3b/Lep	2
GO:0070230	GO:0070230	positive regulation of lymphocyte apoptotic process	2/149	21/23210	0.00793552720851446	0.0777363654314828	0.0626545835567092	Ido1/Ccl5	2
GO:1901623	GO:1901623	regulation of lymphocyte chemotaxis	2/149	21/23210	0.00793552720851446	0.0777363654314828	0.0626545835567092	Ccl5/Ccr2	2
GO:0006639	GO:0006639	acylglycerol metabolic process	4/149	122/23210	0.0079827074526217	0.0777363654314828	0.0626545835567092	Cyp2e1/Thrsp/Scd1/Pnpla3	4
GO:0015837	GO:0015837	amine transport	4/149	122/23210	0.0079827074526217	0.0777363654314828	0.0626545835567092	Il1rn/Drd2/Ptger3/Lep	4
GO:0032609	GO:0032609	interferon-gamma production	4/149	122/23210	0.0079827074526217	0.0777363654314828	0.0626545835567092	Pdcd1lg2/Il12rb2/Tlr8/Ccr2	4
GO:0007249	GO:0007249	I-kappaB kinase/NF-kappaB signaling	5/149	193/23210	0.00823758372415718	0.0795867340908729	0.0641459586311286	Adipoq/Il1rn/Ubd/Tlr8/Nlrp12	5
GO:0048771	GO:0048771	tissue remodeling	5/149	193/23210	0.00823758372415718	0.0795867340908729	0.0641459586311286	Dbh/Mmp9/Gpnmb/Ccr2/Lep	5
GO:0006638	GO:0006638	neutral lipid metabolic process	4/149	124/23210	0.00844294511069523	0.0812509305946906	0.0654872811681995	Cyp2e1/Thrsp/Scd1/Pnpla3	4
GO:0050731	GO:0050731	positive regulation of peptidyl-tyrosine phosphorylation	5/149	195/23210	0.0085906834713874	0.081418210210337	0.0656221065436551	Adipoq/Fgf7/Gata1/Ccl5/Lep	5
GO:0042107	GO:0042107	cytokine metabolic process	4/149	125/23210	0.00867944316890841	0.081418210210337	0.0656221065436551	Tlr8/Ccr2/Cebpe/Nlrp12	4
GO:0001780	GO:0001780	neutrophil homeostasis	2/149	22/23210	0.00869257175024787	0.081418210210337	0.0656221065436551	Cxcr2/Ccr2	2
GO:0003418	GO:0003418	growth plate cartilage chondrocyte differentiation	2/149	22/23210	0.00869257175024787	0.081418210210337	0.0656221065436551	Col12a1/Col6a3	2
GO:0003433	GO:0003433	chondrocyte development involved in endochondral bone morphogenesis	2/149	22/23210	0.00869257175024787	0.081418210210337	0.0656221065436551	Col12a1/Col6a3	2
GO:0010996	GO:0010996	response to auditory stimulus	2/149	22/23210	0.00869257175024787	0.081418210210337	0.0656221065436551	Tacr1/Drd2	2
GO:0032098	GO:0032098	regulation of appetite	2/149	22/23210	0.00869257175024787	0.081418210210337	0.0656221065436551	Gcg/Lep	2
GO:0042060	GO:0042060	wound healing	7/149	360/23210	0.00876033724918405	0.0817409414809797	0.0658822240993269	Fn1/Fgf7/Gata1/Igsf10/Ptger3/Ccr2/Serpinb2	7
GO:0046324	GO:0046324	regulation of glucose import	3/149	66/23210	0.00883166019679254	0.08178450612426	0.0659173366823165	Adipoq/Upk3b/Lep	3
GO:0090278	GO:0090278	negative regulation of peptide hormone secretion	3/149	66/23210	0.00883166019679254	0.08178450612426	0.0659173366823165	Drd2/Ptger3/Lep	3
GO:0048640	GO:0048640	negative regulation of developmental growth	4/149	127/23210	0.00916534989369292	0.0842676728497687	0.0679187394521149	Wnt3/Pi16/Adrb3/Kcnk2	4
GO:0002673	GO:0002673	regulation of acute inflammatory response	3/149	67/23210	0.00920282653779055	0.0842676728497687	0.0679187394521149	C6/Ccl5/Ptger3	3
GO:0050710	GO:0050710	negative regulation of cytokine secretion	3/149	67/23210	0.00920282653779055	0.0842676728497687	0.0679187394521149	Fn1/Tlr8/Nlrp12	3
GO:0008217	GO:0008217	regulation of blood pressure	5/149	200/23210	0.00951904276083986	0.0868391484576246	0.0699913181280301	Adipoq/Tacr1/Adrb3/Drd2/Lep	5
GO:0034109	GO:0034109	homotypic cell-cell adhesion	3/149	68/23210	0.00958299979306521	0.0870988203414149	0.0702006105698617	Gata1/Ccl5/Ptger3	3
GO:0008277	GO:0008277	regulation of G protein-coupled receptor signaling pathway	4/149	130/23210	0.009926931296558	0.0886734895193496	0.0714697751498554	Drd2/Ccl5/Mrap/Ptger3	4
GO:0008542	GO:0008542	visual learning	3/149	69/23210	0.00997222230344523	0.0886734895193496	0.0714697751498554	Dbh/Drd2/Lrrn4	3
GO:0032637	GO:0032637	interleukin-8 production	3/149	69/23210	0.00997222230344523	0.0886734895193496	0.0714697751498554	Adipoq/Tlr8/Lep	3
GO:2000107	GO:2000107	negative regulation of leukocyte apoptotic process	3/149	69/23210	0.00997222230344523	0.0886734895193496	0.0714697751498554	Cxcr2/Ido1/Ccl5	3
GO:0010876	GO:0010876	lipid localization	7/149	370/23210	0.0100865872573139	0.0886734895193496	0.0714697751498554	Retn/Adipoq/Drd2/Abca6/Vstm2a/Lep/Fabp4	7
GO:0050866	GO:0050866	negative regulation of cell activation	5/149	203/23210	0.0101080473151833	0.0886734895193496	0.0714697751498554	Pdcd1lg2/Gpnmb/Ido1/Ptger3/Ccr2	5
GO:0002693	GO:0002693	positive regulation of cellular extravasation	2/149	24/23210	0.0102993026474536	0.0886734895193496	0.0714697751498554	Ptger3/Ccr2	2
GO:0035813	GO:0035813	regulation of renal sodium excretion	2/149	24/23210	0.0102993026474536	0.0886734895193496	0.0714697751498554	Tacr1/Drd2	2
GO:0060216	GO:0060216	definitive hemopoiesis	2/149	24/23210	0.0102993026474536	0.0886734895193496	0.0714697751498554	Mfap5/Gata1	2
GO:0072207	GO:0072207	metanephric epithelium development	2/149	24/23210	0.0102993026474536	0.0886734895193496	0.0714697751498554	Adipoq/Cxcr2	2
GO:0072677	GO:0072677	eosinophil migration	2/149	24/23210	0.0102993026474536	0.0886734895193496	0.0714697751498554	Ccl24/Ccl5	2
GO:1900120	GO:1900120	regulation of receptor binding	2/149	24/23210	0.0102993026474536	0.0886734895193496	0.0714697751498554	Mmp9/Adipoq	2
GO:1904018	GO:1904018	positive regulation of vasculature development	5/149	204/23210	0.0103098190074705	0.0886734895193496	0.0714697751498554	Ccl24/Mmp9/C6/Cxcr2/Ccl5	5
GO:0061448	GO:0061448	connective tissue development	6/149	285/23210	0.0103688420581654	0.0886734895193496	0.0714697751498554	Bmp8b/Acan/Col12a1/Col6a3/Lep/Hoxc4	6
GO:0042130	GO:0042130	negative regulation of T cell proliferation	3/149	70/23210	0.0103705344303396	0.0886734895193496	0.0714697751498554	Pdcd1lg2/Gpnmb/Ido1	3
GO:1990868	GO:1990868	response to chemokine	3/149	70/23210	0.0103705344303396	0.0886734895193496	0.0714697751498554	Ccl24/Cxcl9/Ccl5	3
GO:1990869	GO:1990869	cellular response to chemokine	3/149	70/23210	0.0103705344303396	0.0886734895193496	0.0714697751498554	Ccl24/Cxcl9/Ccl5	3
GO:1903037	GO:1903037	regulation of leukocyte cell-cell adhesion	6/149	287/23210	0.0107061436655995	0.0912252658172957	0.0735264764168913	Pdcd1lg2/Gpnmb/Ido1/Ccl5/Ccr2/Lep	6
GO:0014068	GO:0014068	positive regulation of phosphatidylinositol 3-kinase signaling	3/149	71/23210	0.0107779745856644	0.0915195489038767	0.0737636650754447	Adora3/Ccl5/Lep	3
GO:0045088	GO:0045088	regulation of innate immune response	6/149	289/23210	0.0110511669937856	0.0924241493283477	0.0744927622305003	Zbp1/Crtam/Drd2/Tlr8/Lep/Ifi204	6
GO:0006925	GO:0006925	inflammatory cell apoptotic process	2/149	25/23210	0.0111481451512595	0.0924241493283477	0.0744927622305003	Cxcr2/Ccl5	2
GO:0014821	GO:0014821	phasic smooth muscle contraction	2/149	25/23210	0.0111481451512595	0.0924241493283477	0.0744927622305003	Drd2/Ptger3	2
GO:0032104	GO:0032104	regulation of response to extracellular stimulus	2/149	25/23210	0.0111481451512595	0.0924241493283477	0.0744927622305003	Gcg/Lep	2
GO:0032107	GO:0032107	regulation of response to nutrient levels	2/149	25/23210	0.0111481451512595	0.0924241493283477	0.0744927622305003	Gcg/Lep	2
GO:0034114	GO:0034114	regulation of heterotypic cell-cell adhesion	2/149	25/23210	0.0111481451512595	0.0924241493283477	0.0744927622305003	Adipoq/Il1rn	2
GO:0042403	GO:0042403	thyroid hormone metabolic process	2/149	25/23210	0.0111481451512595	0.0924241493283477	0.0744927622305003	Dio2/Dio1	2
GO:0007632	GO:0007632	visual behavior	3/149	72/23210	0.0111945792614318	0.0924966246045574	0.0745511764388811	Dbh/Drd2/Lrrn4	3
GO:0019722	GO:0019722	calcium-mediated signaling	5/149	209/23210	0.0113602268679713	0.0935273174816785	0.0753819026071608	Adora3/Cxcr2/Sla2/Ccrl2/Ccr2	5
GO:1903532	GO:1903532	positive regulation of secretion by cell	8/149	472/23210	0.0113955452025354	0.0935273174816785	0.0753819026071608	Gcg/Adora3/Retn/Pex5l/Tacr1/Crtam/Drd2/Tlr8	8
GO:0002683	GO:0002683	negative regulation of immune system process	8/149	473/23210	0.0115303933848941	0.0943186178884339	0.0760196812990037	Pdcd1lg2/Adipoq/Cxcr2/Gpnmb/Ido1/Drd2/Ccr2/Pilrb1	8
GO:0006094	GO:0006094	gluconeogenesis	3/149	73/23210	0.0116203830590051	0.0947389369661078	0.0763584534634395	Gcg/Adipoq/Lep	3
GO:0001503	GO:0001503	ossification	7/149	381/23210	0.0117087495589215	0.0951432828397132	0.0766843514158714	Wnt3/Bmp8b/Tacr1/Gata1/Igsf10/Lep/Ifi204	7
GO:0010829	GO:0010829	negative regulation of glucose transmembrane transport	2/149	26/23210	0.0120267499245811	0.0960519400455423	0.0774167182883258	Upk3b/Lep	2
GO:0035809	GO:0035809	regulation of urine volume	2/149	26/23210	0.0120267499245811	0.0960519400455423	0.0774167182883258	Drd2/Ptger3	2
GO:0035812	GO:0035812	renal sodium excretion	2/149	26/23210	0.0120267499245811	0.0960519400455423	0.0774167182883258	Tacr1/Drd2	2
GO:0070233	GO:0070233	negative regulation of T cell apoptotic process	2/149	26/23210	0.0120267499245811	0.0960519400455423	0.0774167182883258	Ido1/Ccl5	2
GO:1900078	GO:1900078	positive regulation of cellular response to insulin stimulus	2/149	26/23210	0.0120267499245811	0.0960519400455423	0.0774167182883258	Lep/C1qtnf9	2
GO:0002532	GO:0002532	production of molecular mediator involved in inflammatory response	3/149	74/23210	0.0120554187180224	0.0960519400455423	0.0774167182883258	Adora3/Ido1/Lep	3
GO:1901652	GO:1901652	response to peptide	7/149	384/23210	0.0121821841985813	0.0967478317906751	0.0779775987366184	Retn/Mmp9/Tshr/Adipoq/Sla2/Lep/C1qtnf9	7
GO:0050707	GO:0050707	regulation of cytokine secretion	5/149	213/23210	0.0122514211458486	0.0969838306190725	0.0781678109780968	Fn1/Crtam/Drd2/Tlr8/Nlrp12	5
GO:0048706	GO:0048706	embryonic skeletal system development	4/149	139/23210	0.0124543680725695	0.0973787488057535	0.0784861103272898	Hoxc6/Hoxc5/Hoxb7/Hoxc4	4
GO:0008406	GO:0008406	gonad development	5/149	214/23210	0.0124814221266265	0.0973787488057535	0.0784861103272898	Retn/Fgf7/Ptx3/Gata1/Lep	5
GO:0048639	GO:0048639	positive regulation of developmental growth	5/149	214/23210	0.0124814221266265	0.0973787488057535	0.0784861103272898	Wnt3/Tshr/Fn1/Drd2/Lep	5
GO:0042446	GO:0042446	hormone biosynthetic process	3/149	75/23210	0.0124997171449928	0.0973787488057535	0.0784861103272898	Cyp17a1/Dio2/Dio1	3
GO:0046323	GO:0046323	glucose import	3/149	75/23210	0.0124997171449928	0.0973787488057535	0.0784861103272898	Adipoq/Upk3b/Lep	3
GO:0045637	GO:0045637	regulation of myeloid cell differentiation	5/149	215/23210	0.0127143363883874	0.0987372832186794	0.0795810728640238	Adipoq/Gata1/Ccl5/Lep/Pilrb1	5
GO:0035987	GO:0035987	endodermal cell differentiation	2/149	27/23210	0.0129347051906926	0.0990262195065627	0.0798139520665857	Fn1/Col12a1	2
GO:0042753	GO:0042753	positive regulation of circadian rhythm	2/149	27/23210	0.0129347051906926	0.0990262195065627	0.0798139520665857	Ptger3/Arntl	2
GO:0050901	GO:0050901	leukocyte tethering or rolling	2/149	27/23210	0.0129347051906926	0.0990262195065627	0.0798139520665857	Ccr2/Lep	2
GO:0060536	GO:0060536	cartilage morphogenesis	2/149	27/23210	0.0129347051906926	0.0990262195065627	0.0798139520665857	Col12a1/Col6a3	2
GO:0019319	GO:0019319	hexose biosynthetic process	3/149	76/23210	0.0129533074415675	0.0990262195065627	0.0798139520665857	Gcg/Adipoq/Lep	3
GO:0008015	GO:0008015	blood circulation	8/149	484/23210	0.0130926844109787	0.0997808929954712	0.0804222098994082	Dbh/Adipoq/Cxcr2/Tacr1/Adrb3/Drd2/Ptger3/Lep	8
GO:0032729	GO:0032729	positive regulation of interferon-gamma production	3/149	77/23210	0.01341621693249	0.101412249570905	0.0817370638458071	Il12rb2/Tlr8/Ccr2	3
GO:0045137	GO:0045137	development of primary sexual characteristics	5/149	218/23210	0.0134307176489584	0.101412249570905	0.0817370638458071	Retn/Fgf7/Ptx3/Gata1/Lep	5
GO:0070374	GO:0070374	positive regulation of ERK1 and ERK2 cascade	5/149	218/23210	0.0134307176489584	0.101412249570905	0.0817370638458071	Gcg/Ccl24/Gpnmb/Drd2/Ccl5	5
GO:0002029	GO:0002029	desensitization of G protein-coupled receptor signaling pathway	2/149	28/23210	0.0138716031709333	0.102697881239866	0.0827732676402472	Drd2/Ptger3	2
GO:0022401	GO:0022401	negative adaptation of signaling pathway	2/149	28/23210	0.0138716031709333	0.102697881239866	0.0827732676402472	Drd2/Ptger3	2
GO:0032891	GO:0032891	negative regulation of organic acid transport	2/149	28/23210	0.0138716031709333	0.102697881239866	0.0827732676402472	Il1rn/Lep	2
GO:0045187	GO:0045187	regulation of circadian sleep/wake cycle, sleep	2/149	28/23210	0.0138716031709333	0.102697881239866	0.0827732676402472	Drd2/Ptger3	2
GO:0045471	GO:0045471	response to ethanol	3/149	78/23210	0.0138884711932276	0.102697881239866	0.0827732676402472	Dbh/Tacr1/Drd2	3
GO:0061515	GO:0061515	myeloid cell development	3/149	78/23210	0.0138884711932276	0.102697881239866	0.0827732676402472	Gata1/Hbb-b1/Hba-a1	3
GO:0050863	GO:0050863	regulation of T cell activation	6/149	304/23210	0.0138939268833071	0.102697881239866	0.0827732676402472	Pdcd1lg2/Gpnmb/Ido1/Ccl5/Ccr2/Lep	6
GO:0046677	GO:0046677	response to antibiotic	6/149	305/23210	0.0140999714338541	0.103907897593627	0.0837485263923242	Dbh/Nefl/Tacr1/Hp/Drd2/Ptger3	6
GO:1905952	GO:1905952	regulation of lipid localization	4/149	145/23210	0.014348633449991	0.104953008528765	0.0845908733434349	Retn/Adipoq/Vstm2a/Lep	4
GO:0051702	GO:0051702	interaction with symbiont	3/149	79/23210	0.0143700940772881	0.104953008528765	0.0845908733434349	Fn1/Ptx3/Ccl5	3
GO:0051781	GO:0051781	positive regulation of cell division	3/149	79/23210	0.0143700940772881	0.104953008528765	0.0845908733434349	Fgf7/Drd2/Hoxc4	3
GO:0010035	GO:0010035	response to inorganic substance	8/149	493/23210	0.0144822718578797	0.105458442549664	0.0849982471371417	Fosb/Mmp9/Hcn1/Nefl/Fn1/Tacr1/Hp/Fabp4	8
GO:0003013	GO:0003013	circulatory system process	8/149	495/23210	0.014805145040121	0.105843303153897	0.0853084401948154	Dbh/Adipoq/Cxcr2/Tacr1/Adrb3/Drd2/Ptger3/Lep	8
GO:0003413	GO:0003413	chondrocyte differentiation involved in endochondral bone morphogenesis	2/149	29/23210	0.0148370400509131	0.105843303153897	0.0853084401948154	Col12a1/Col6a3	2
GO:0042119	GO:0042119	neutrophil activation	2/149	29/23210	0.0148370400509131	0.105843303153897	0.0853084401948154	Cxcr2/Ccl5	2
GO:0043951	GO:0043951	negative regulation of cAMP-mediated signaling	2/149	29/23210	0.0148370400509131	0.105843303153897	0.0853084401948154	Mrap/Ptger3	2
GO:0050802	GO:0050802	circadian sleep/wake cycle, sleep	2/149	29/23210	0.0148370400509131	0.105843303153897	0.0853084401948154	Drd2/Ptger3	2
GO:0071353	GO:0071353	cellular response to interleukin-4	2/149	29/23210	0.0148370400509131	0.105843303153897	0.0853084401948154	Fasn/Nfil3	2
GO:0071880	GO:0071880	adenylate cyclase-activating adrenergic receptor signaling pathway	2/149	29/23210	0.0148370400509131	0.105843303153897	0.0853084401948154	Adrb3/Drd2	2
GO:0046660	GO:0046660	female sex differentiation	4/149	147/23210	0.0150183591908731	0.106826241896819	0.0861006771003831	Retn/Fgf7/Ptx3/Lep	4
GO:0009991	GO:0009991	response to extracellular stimulus	7/149	401/23210	0.0151298607423904	0.107308318675797	0.0864892252356297	Gcg/Bmp8b/Mmp9/Rasgrp4/Adrb3/Pnpla3/Lep	7
GO:0032868	GO:0032868	response to insulin	5/149	225/23210	0.0152071535256819	0.107545690928022	0.0866805444403348	Retn/Adipoq/Sla2/Lep/C1qtnf9	5
GO:0023058	GO:0023058	adaptation of signaling pathway	2/149	30/23210	0.0158306159469828	0.110335369728062	0.0889289922871478	Drd2/Ptger3	2
GO:0033005	GO:0033005	positive regulation of mast cell activation	2/149	30/23210	0.0158306159469828	0.110335369728062	0.0889289922871478	Adora3/Cd300lb	2
GO:0034110	GO:0034110	regulation of homotypic cell-cell adhesion	2/149	30/23210	0.0158306159469828	0.110335369728062	0.0889289922871478	Ccl5/Ptger3	2
GO:0055022	GO:0055022	negative regulation of cardiac muscle tissue growth	2/149	30/23210	0.0158306159469828	0.110335369728062	0.0889289922871478	Pi16/Kcnk2	2
GO:0061117	GO:0061117	negative regulation of heart growth	2/149	30/23210	0.0158306159469828	0.110335369728062	0.0889289922871478	Pi16/Kcnk2	2
GO:0046364	GO:0046364	monosaccharide biosynthetic process	3/149	82/23210	0.0158713877400186	0.110335369728062	0.0889289922871478	Gcg/Adipoq/Lep	3
GO:0043062	GO:0043062	extracellular structure organization	6/149	315/23210	0.0162790648020415	0.112531901476647	0.0906993706835757	Mmp9/Mmp7/Pla2g7/Fn1/Ptx3/Acan	6
GO:0048872	GO:0048872	homeostasis of number of cells	6/149	315/23210	0.0162790648020415	0.112531901476647	0.0906993706835757	Cxcr2/Gata1/Gapt/Ccr2/Hbb-b1/Hba-a1	6
GO:0051271	GO:0051271	negative regulation of cellular component movement	6/149	316/23210	0.0165090630608346	0.113801238065416	0.0917224408376941	Wnt3/Adora3/Adipoq/Il1rn/Acan/Drd2	6
GO:0009952	GO:0009952	anterior/posterior pattern specification	5/149	231/23210	0.0168497847609482	0.114381112792141	0.0921898129526153	Wnt3/Hoxc6/Hoxc5/Hoxb7/Hoxc4	5
GO:0002828	GO:0002828	regulation of type 2 immune response	2/149	31/23210	0.016851934872967	0.114381112792141	0.0921898129526153	Ido1/Ccr2	2
GO:0042749	GO:0042749	regulation of circadian sleep/wake cycle	2/149	31/23210	0.016851934872967	0.114381112792141	0.0921898129526153	Drd2/Ptger3	2
GO:0070670	GO:0070670	response to interleukin-4	2/149	31/23210	0.016851934872967	0.114381112792141	0.0921898129526153	Fasn/Nfil3	2
GO:0071875	GO:0071875	adrenergic receptor signaling pathway	2/149	31/23210	0.016851934872967	0.114381112792141	0.0921898129526153	Adrb3/Drd2	2
GO:0032945	GO:0032945	negative regulation of mononuclear cell proliferation	3/149	84/23210	0.0169194555597176	0.114381112792141	0.0921898129526153	Pdcd1lg2/Gpnmb/Ido1	3
GO:0050672	GO:0050672	negative regulation of lymphocyte proliferation	3/149	84/23210	0.0169194555597176	0.114381112792141	0.0921898129526153	Pdcd1lg2/Gpnmb/Ido1	3
GO:0007159	GO:0007159	leukocyte cell-cell adhesion	6/149	319/23210	0.0172125251472071	0.115724758113004	0.0932727750586942	Pdcd1lg2/Gpnmb/Ido1/Ccl5/Ccr2/Lep	6
GO:0018108	GO:0018108	peptidyl-tyrosine phosphorylation	6/149	319/23210	0.0172125251472071	0.115724758113004	0.0932727750586942	Il12rb2/Adipoq/Fgf7/Gata1/Ccl5/Lep	6
GO:0071248	GO:0071248	cellular response to metal ion	4/149	154/23210	0.0175166322093263	0.117447583174008	0.0946613515137308	Fosb/Mmp9/Fn1/Fabp4	4
GO:0022410	GO:0022410	circadian sleep/wake cycle process	2/149	32/23210	0.0179006047071581	0.1194197987944	0.0962509337857325	Drd2/Ptger3	2
GO:0018212	GO:0018212	peptidyl-tyrosine modification	6/149	322/23210	0.0179363925531122	0.1194197987944	0.0962509337857325	Il12rb2/Adipoq/Fgf7/Gata1/Ccl5/Lep	6
GO:0010827	GO:0010827	regulation of glucose transmembrane transport	3/149	86/23210	0.018005430136075	0.1194197987944	0.0962509337857325	Adipoq/Upk3b/Lep	3
GO:0015908	GO:0015908	fatty acid transport	3/149	86/23210	0.018005430136075	0.1194197987944	0.0962509337857325	Drd2/Lep/Fabp4	3
GO:0043434	GO:0043434	response to peptide hormone	6/149	324/23210	0.018430435046371	0.121909131007532	0.0982573058650335	Retn/Tshr/Adipoq/Sla2/Lep/C1qtnf9	6
GO:0001706	GO:0001706	endoderm formation	2/149	33/23210	0.0189762371595672	0.123521713500207	0.0995570281246035	Fn1/Col12a1	2
GO:0002691	GO:0002691	regulation of cellular extravasation	2/149	33/23210	0.0189762371595672	0.123521713500207	0.0995570281246035	Ptger3/Ccr2	2
GO:0043950	GO:0043950	positive regulation of cAMP-mediated signaling	2/149	33/23210	0.0189762371595672	0.123521713500207	0.0995570281246035	Mrap/Ptger3	2
GO:1901099	GO:1901099	negative regulation of signal transduction in absence of ligand	2/149	33/23210	0.0189762371595672	0.123521713500207	0.0995570281246035	Eya4/Gata1	2
GO:2000108	GO:2000108	positive regulation of leukocyte apoptotic process	2/149	33/23210	0.0189762371595672	0.123521713500207	0.0995570281246035	Ido1/Ccl5	2
GO:2001240	GO:2001240	negative regulation of extrinsic apoptotic signaling pathway in absence of ligand	2/149	33/23210	0.0189762371595672	0.123521713500207	0.0995570281246035	Eya4/Gata1	2
GO:0070664	GO:0070664	negative regulation of leukocyte proliferation	3/149	88/23210	0.0191294057714847	0.124106255862238	0.100028162297922	Pdcd1lg2/Gpnmb/Ido1	3
GO:0007204	GO:0007204	positive regulation of cytosolic calcium ion concentration	6/149	327/23210	0.0191888836164066	0.124106255862238	0.100028162297922	Cxcr2/Tacr1/Drd2/Ptger3/Ccrl2/Ccr2	6
GO:1903522	GO:1903522	regulation of blood circulation	5/149	239/23210	0.0192177576314794	0.124106255862238	0.100028162297922	Dbh/Tacr1/Drd2/Ptger3/Lep	5
GO:1900076	GO:1900076	regulation of cellular response to insulin stimulus	3/149	89/23210	0.0197056669160628	0.126260330579682	0.101764320833536	Sla2/Lep/C1qtnf9	3
GO:1904063	GO:1904063	negative regulation of cation transmembrane transport	3/149	89/23210	0.0197056669160628	0.126260330579682	0.101764320833536	Mmp9/Drd2/Ptger3	3
GO:1905954	GO:1905954	positive regulation of lipid localization	3/149	89/23210	0.0197056669160628	0.126260330579682	0.101764320833536	Retn/Adipoq/Vstm2a	3
GO:0006869	GO:0006869	lipid transport	6/149	330/23210	0.0199684159866345	0.126339771160439	0.101828348994323	Retn/Adipoq/Drd2/Abca6/Lep/Fabp4	6
GO:0001773	GO:0001773	myeloid dendritic cell activation	2/149	34/23210	0.0200784477394341	0.126339771160439	0.101828348994323	Ubd/Pilrb1	2
GO:0010737	GO:0010737	protein kinase A signaling	2/149	34/23210	0.0200784477394341	0.126339771160439	0.101828348994323	Gcg/Adipoq	2
GO:0032094	GO:0032094	response to food	2/149	34/23210	0.0200784477394341	0.126339771160439	0.101828348994323	Gcg/Lep	2
GO:0097366	GO:0097366	response to bronchodilator	2/149	34/23210	0.0200784477394341	0.126339771160439	0.101828348994323	Dbh/Drd2	2
GO:1902624	GO:1902624	positive regulation of neutrophil migration	2/149	34/23210	0.0200784477394341	0.126339771160439	0.101828348994323	Cxcr2/Ptger3	2
GO:2000406	GO:2000406	positive regulation of T cell migration	2/149	34/23210	0.0200784477394341	0.126339771160439	0.101828348994323	Ccl5/Ccr2	2
GO:0040014	GO:0040014	regulation of multicellular organism growth	3/149	90/23210	0.0202914529293277	0.127028636450434	0.102383566203563	Tshr/Adrb3/Drd2	3
GO:1903524	GO:1903524	positive regulation of blood circulation	3/149	90/23210	0.0202914529293277	0.127028636450434	0.102383566203563	Dbh/Tacr1/Ptger3	3
GO:0040013	GO:0040013	negative regulation of locomotion	6/149	332/23210	0.0204999386265401	0.128007250355036	0.103172317341017	Wnt3/Adora3/Adipoq/Il1rn/Acan/Drd2	6
GO:0032635	GO:0032635	interleukin-6 production	4/149	162/23210	0.0206721338943202	0.128428902725726	0.103512164123724	Il1rn/Tlr8/Lep/Nlrp12	4
GO:0071356	GO:0071356	cellular response to tumor necrosis factor	4/149	162/23210	0.0206721338943202	0.128428902725726	0.103512164123724	Ccl24/Adipoq/Ccl5/Fabp4	4
GO:0071375	GO:0071375	cellular response to peptide hormone stimulus	5/149	244/23210	0.0208036397840025	0.128919525328137	0.103907600090752	Tshr/Adipoq/Sla2/Lep/C1qtnf9	5
GO:0032652	GO:0032652	regulation of interleukin-1 production	3/149	91/23210	0.0208867690213512	0.12910864276674	0.104060026491101	Tlr8/Ifi204/Nlrp12	3
GO:0019432	GO:0019432	triglyceride biosynthetic process	2/149	35/23210	0.0212068557229903	0.129456775980642	0.10434061771013	Thrsp/Pnpla3	2
GO:0032228	GO:0032228	regulation of synaptic transmission, GABAergic	2/149	35/23210	0.0212068557229903	0.129456775980642	0.10434061771013	Tacr1/Drd2	2
GO:0042745	GO:0042745	circadian sleep/wake cycle	2/149	35/23210	0.0212068557229903	0.129456775980642	0.10434061771013	Drd2/Ptger3	2
GO:0043114	GO:0043114	regulation of vascular permeability	2/149	35/23210	0.0212068557229903	0.129456775980642	0.10434061771013	Cxcr2/Tacr1	2
GO:0045940	GO:0045940	positive regulation of steroid metabolic process	2/149	35/23210	0.0212068557229903	0.129456775980642	0.10434061771013	Cyp17a1/Scd1	2
GO:0032680	GO:0032680	regulation of tumor necrosis factor production	4/149	164/23210	0.0215120461791517	0.130993948693891	0.105579560586721	Adipoq/Gpnmb/Ccr2/Lep	4
GO:0006909	GO:0006909	phagocytosis	6/149	336/23210	0.0215917064353032	0.131153583149094	0.105708224054025	Adipoq/Ptx3/Ccr2/Cebpe/Lep/Sirpb1a	6
GO:0043122	GO:0043122	regulation of I-kappaB kinase/NF-kappaB signaling	4/149	165/23210	0.0219397429268253	0.132935610623758	0.107144516948502	Adipoq/Il1rn/Ubd/Nlrp12	4
GO:0051817	GO:0051817	modification of morphology or physiology of other organism involved in symbiotic interaction	3/149	93/23210	0.0221060053343658	0.132935610623758	0.107144516948502	Mmp9/Ptx3/Ccl5	3
GO:0009100	GO:0009100	glycoprotein metabolic process	6/149	338/23210	0.0221520908330167	0.132935610623758	0.107144516948502	Gfpt2/Ptx3/Acan/Gata1/B3galt2/Lep	6
GO:0003417	GO:0003417	growth plate cartilage development	2/149	36/23210	0.0223610841214758	0.132935610623758	0.107144516948502	Col12a1/Col6a3	2
GO:0030574	GO:0030574	collagen catabolic process	2/149	36/23210	0.0223610841214758	0.132935610623758	0.107144516948502	Mmp9/Mmp7	2
GO:0045745	GO:0045745	positive regulation of G protein-coupled receptor signaling pathway	2/149	36/23210	0.0223610841214758	0.132935610623758	0.107144516948502	Drd2/Mrap	2
GO:0045987	GO:0045987	positive regulation of smooth muscle contraction	2/149	36/23210	0.0223610841214758	0.132935610623758	0.107144516948502	Tacr1/Ptger3	2
GO:0071320	GO:0071320	cellular response to cAMP	2/149	36/23210	0.0223610841214758	0.132935610623758	0.107144516948502	Hcn1/Adipoq	2
GO:1903555	GO:1903555	regulation of tumor necrosis factor superfamily cytokine production	4/149	166/23210	0.0223726190658566	0.132935610623758	0.107144516948502	Adipoq/Gpnmb/Ccr2/Lep	4
GO:0032640	GO:0032640	tumor necrosis factor production	4/149	167/23210	0.0228106883282533	0.135211181539936	0.108978599971492	Adipoq/Gpnmb/Ccr2/Lep	4
GO:0045860	GO:0045860	positive regulation of protein kinase activity	7/149	438/23210	0.0232429804004358	0.136245437985186	0.109812198333189	Gcg/Adipoq/Il1rn/Drd2/Lep/Samd5/C1qtnf9	7
GO:0097164	GO:0097164	ammonium ion metabolic process	4/149	168/23210	0.0232539640400058	0.136245437985186	0.109812198333189	Dbh/Pla2g7/Fgf7/Drd2	4
GO:0050878	GO:0050878	regulation of body fluid levels	6/149	342/23210	0.0233022003625578	0.136245437985186	0.109812198333189	Adora3/Tacr1/Gata1/Drd2/Scd1/Ptger3	6
GO:0001704	GO:0001704	formation of primary germ layer	3/149	95/23210	0.0233633900684162	0.136245437985186	0.109812198333189	Wnt3/Fn1/Col12a1	3
GO:0002675	GO:0002675	positive regulation of acute inflammatory response	2/149	37/23210	0.0235407596494065	0.136245437985186	0.109812198333189	Ccl5/Ptger3	2
GO:0035850	GO:0035850	epithelial cell differentiation involved in kidney development	2/149	37/23210	0.0235407596494065	0.136245437985186	0.109812198333189	Mmp9/Adipoq	2
GO:0042092	GO:0042092	type 2 immune response	2/149	37/23210	0.0235407596494065	0.136245437985186	0.109812198333189	Ido1/Ccr2	2
GO:0061756	GO:0061756	leukocyte adhesion to vascular endothelial cell	2/149	37/23210	0.0235407596494065	0.136245437985186	0.109812198333189	Ccr2/Lep	2
GO:0097028	GO:0097028	dendritic cell differentiation	2/149	37/23210	0.0235407596494065	0.136245437985186	0.109812198333189	Gata1/Ubd	2
GO:1903792	GO:1903792	negative regulation of anion transport	2/149	37/23210	0.0235407596494065	0.136245437985186	0.109812198333189	Il1rn/Lep	2
GO:0044403	GO:0044403	symbiont process	6/149	343/23210	0.0235958888116153	0.136245437985186	0.109812198333189	Mmp9/Fn1/Zbp1/Ptx3/Ccl5/Gbp6	6
GO:0009636	GO:0009636	response to toxic substance	6/149	344/23210	0.0238920579994452	0.13763171439117	0.110929520585514	Dbh/Nefl/Tacr1/Hp/Drd2/Ccl5	6
GO:0014066	GO:0014066	regulation of phosphatidylinositol 3-kinase signaling	3/149	96/23210	0.0240063867164862	0.137644095799666	0.110939499853118	Adora3/Ccl5/Lep	3
GO:0050795	GO:0050795	regulation of behavior	3/149	96/23210	0.0240063867164862	0.137644095799666	0.110939499853118	Retn/Drd2/Ptger3	3
GO:0071706	GO:0071706	tumor necrosis factor superfamily cytokine production	4/149	170/23210	0.0241561860913089	0.138180141417417	0.111371546228854	Adipoq/Gpnmb/Ccr2/Lep	4
GO:0007612	GO:0007612	learning	4/149	171/23210	0.0246151570617068	0.138642667006497	0.111744336338184	Dbh/Tacr1/Drd2/Lrrn4	4
GO:0002444	GO:0002444	myeloid leukocyte mediated immunity	3/149	97/23210	0.0246589162294258	0.138642667006497	0.111744336338184	Adora3/Ccr2/Cd300lb	3
GO:0072676	GO:0072676	lymphocyte migration	3/149	97/23210	0.0246589162294258	0.138642667006497	0.111744336338184	Ccl24/Ccl5/Ccr2	3
GO:0046006	GO:0046006	regulation of activated T cell proliferation	2/149	38/23210	0.0247455126930911	0.138642667006497	0.111744336338184	Pdcd1lg2/Ido1	2
GO:0046460	GO:0046460	neutral lipid biosynthetic process	2/149	38/23210	0.0247455126930911	0.138642667006497	0.111744336338184	Thrsp/Pnpla3	2
GO:0046463	GO:0046463	acylglycerol biosynthetic process	2/149	38/23210	0.0247455126930911	0.138642667006497	0.111744336338184	Thrsp/Pnpla3	2
GO:0048265	GO:0048265	response to pain	2/149	38/23210	0.0247455126930911	0.138642667006497	0.111744336338184	Dbh/Tacr1	2
GO:2000403	GO:2000403	positive regulation of lymphocyte migration	2/149	38/23210	0.0247455126930911	0.138642667006497	0.111744336338184	Ccl5/Ccr2	2
GO:2001025	GO:2001025	positive regulation of response to drug	2/149	38/23210	0.0247455126930911	0.138642667006497	0.111744336338184	Retn/Drd2	2
GO:0019395	GO:0019395	fatty acid oxidation	3/149	98/23210	0.0253209745362784	0.141266665770689	0.113859248051784	Adipoq/Lep/C1qtnf9	3
GO:0002696	GO:0002696	positive regulation of leukocyte activation	7/149	446/23210	0.0253289865277519	0.141266665770689	0.113859248051784	Adora3/Pdcd1lg2/Tacr1/Ccl5/Ccr2/Lep/Cd300lb	7
GO:0030431	GO:0030431	sleep	2/149	39/23210	0.025974977279395	0.143661561330916	0.115789505314971	Drd2/Ptger3	2
GO:0097009	GO:0097009	energy homeostasis	2/149	39/23210	0.025974977279395	0.143661561330916	0.115789505314971	Bmp8b/C1qtnf9	2
GO:0033555	GO:0033555	multicellular organismal response to stress	3/149	99/23210	0.025992556328821	0.143661561330916	0.115789505314971	Dbh/Tacr1/Ido1	3
GO:0045639	GO:0045639	positive regulation of myeloid cell differentiation	3/149	99/23210	0.025992556328821	0.143661561330916	0.115789505314971	Gata1/Ccl5/Lep	3
GO:0048705	GO:0048705	skeletal system morphogenesis	5/149	262/23210	0.0272125405191458	0.148818381344801	0.119945840752748	Acan/Col12a1/Hoxb7/Col6a3/Hoxc4	5
GO:0009409	GO:0009409	response to cold	2/149	40/23210	0.0272287910447497	0.148818381344801	0.119945840752748	Dio2/Adrb3	2
GO:0010470	GO:0010470	regulation of gastrulation	2/149	40/23210	0.0272287910447497	0.148818381344801	0.119945840752748	Adipoq/Il1rn	2
GO:0030225	GO:0030225	macrophage differentiation	2/149	40/23210	0.0272287910447497	0.148818381344801	0.119945840752748	Adipoq/Cebpe	2
GO:0071542	GO:0071542	dopaminergic neuron differentiation	2/149	40/23210	0.0272287910447497	0.148818381344801	0.119945840752748	Wnt3/Tshr	2
GO:0050730	GO:0050730	regulation of peptidyl-tyrosine phosphorylation	5/149	263/23210	0.0276015060261799	0.150520212862768	0.121317496662438	Adipoq/Fgf7/Gata1/Ccl5/Lep	5
GO:0019218	GO:0019218	regulation of steroid metabolic process	3/149	102/23210	0.0280643714263335	0.152030833289674	0.122535038712863	Cyp17a1/Scd1/Lep	3
GO:0050772	GO:0050772	positive regulation of axonogenesis	3/149	102/23210	0.0280643714263335	0.152030833289674	0.122535038712863	Wnt3/Nefl/Fn1	3
GO:0050886	GO:0050886	endocrine process	3/149	102/23210	0.0280643714263335	0.152030833289674	0.122535038712863	Retn/Pex5l/Tacr1	3
GO:0042417	GO:0042417	dopamine metabolic process	2/149	41/23210	0.0285065952044063	0.152740577798282	0.123107084323327	Dbh/Drd2	2
GO:0055026	GO:0055026	negative regulation of cardiac muscle tissue development	2/149	41/23210	0.0285065952044063	0.152740577798282	0.123107084323327	Pi16/Kcnk2	2
GO:1903170	GO:1903170	negative regulation of calcium ion transmembrane transport	2/149	41/23210	0.0285065952044063	0.152740577798282	0.123107084323327	Drd2/Ptger3	2
GO:2000279	GO:2000279	negative regulation of DNA biosynthetic process	2/149	41/23210	0.0285065952044063	0.152740577798282	0.123107084323327	Adipoq/Kcnk2	2
GO:2001258	GO:2001258	negative regulation of cation channel activity	2/149	41/23210	0.0285065952044063	0.152740577798282	0.123107084323327	Mmp9/Drd2	2
GO:0043255	GO:0043255	regulation of carbohydrate biosynthetic process	3/149	103/23210	0.0287739700766827	0.153837304070108	0.123991032620312	Gcg/Adipoq/Lep	3
GO:0032612	GO:0032612	interleukin-1 production	3/149	104/23210	0.0294930478517083	0.156971924285013	0.126517499134191	Tlr8/Ifi204/Nlrp12	3
GO:0050867	GO:0050867	positive regulation of cell activation	7/149	461/23210	0.0295800651252688	0.156971924285013	0.126517499134191	Adora3/Pdcd1lg2/Tacr1/Ccl5/Ccr2/Lep/Cd300lb	7
GO:0030336	GO:0030336	negative regulation of cell migration	5/149	268/23210	0.02959943489721	0.156971924285013	0.126517499134191	Adora3/Adipoq/Il1rn/Acan/Drd2	5
GO:0010883	GO:0010883	regulation of lipid storage	2/149	42/23210	0.02980803452193	0.156971924285013	0.126517499134191	Vstm2a/Lep	2
GO:0046621	GO:0046621	negative regulation of organ growth	2/149	42/23210	0.02980803452193	0.156971924285013	0.126517499134191	Pi16/Kcnk2	2
GO:0048873	GO:0048873	homeostasis of number of cells within a tissue	2/149	42/23210	0.02980803452193	0.156971924285013	0.126517499134191	Gata1/Ccr2	2
GO:1902622	GO:1902622	regulation of neutrophil migration	2/149	42/23210	0.02980803452193	0.156971924285013	0.126517499134191	Cxcr2/Ptger3	2
GO:0010038	GO:0010038	response to metal ion	5/149	269/23210	0.0300096998156371	0.157375893558802	0.126843093551662	Fosb/Mmp9/Hcn1/Fn1/Fabp4	5
GO:0002695	GO:0002695	negative regulation of leukocyte activation	4/149	182/23210	0.0300130065955662	0.157375893558802	0.126843093551662	Pdcd1lg2/Gpnmb/Ido1/Ccr2	4
GO:0034766	GO:0034766	negative regulation of ion transmembrane transport	3/149	105/23210	0.0302215924595587	0.157795293395228	0.127181124818613	Mmp9/Drd2/Ptger3	3
GO:0050764	GO:0050764	regulation of phagocytosis	3/149	105/23210	0.0302215924595587	0.157795293395228	0.127181124818613	Adipoq/Ptx3/Sirpb1a	3
GO:0009615	GO:0009615	response to virus	5/149	270/23210	0.0304235433196722	0.158512474111413	0.12775916392371	Zbp1/Cxcl9/Ccl5/Tlr8/Ifi27l2a	5
GO:0030198	GO:0030198	extracellular matrix organization	5/149	271/23210	0.0308409731726157	0.15949851015137	0.128553897213754	Mmp9/Mmp7/Fn1/Ptx3/Acan	5
GO:0022600	GO:0022600	digestive system process	3/149	106/23210	0.0309595905154672	0.15949851015137	0.128553897213754	Tacr1/Ptger3/Lep	3
GO:0048661	GO:0048661	positive regulation of smooth muscle cell proliferation	3/149	106/23210	0.0309595905154672	0.15949851015137	0.128553897213754	Retn/Mmp9/Ccl5	3
GO:0003416	GO:0003416	endochondral bone growth	2/149	43/23210	0.0311327572789349	0.15949851015137	0.128553897213754	Col12a1/Col6a3	2
GO:0032371	GO:0032371	regulation of sterol transport	2/149	43/23210	0.0311327572789349	0.15949851015137	0.128553897213754	Adipoq/Lep	2
GO:0032374	GO:0032374	regulation of cholesterol transport	2/149	43/23210	0.0311327572789349	0.15949851015137	0.128553897213754	Adipoq/Lep	2
GO:0040018	GO:0040018	positive regulation of multicellular organism growth	2/149	43/23210	0.0311327572789349	0.15949851015137	0.128553897213754	Tshr/Drd2	2
GO:0070232	GO:0070232	regulation of T cell apoptotic process	2/149	43/23210	0.0311327572789349	0.15949851015137	0.128553897213754	Ido1/Ccl5	2
GO:0001959	GO:0001959	regulation of cytokine-mediated signaling pathway	3/149	108/23210	0.032463888085468	0.164683758287957	0.132733145379433	Adipoq/Il1rn/Zbp1	3
GO:1904659	GO:1904659	glucose transmembrane transport	3/149	108/23210	0.032463888085468	0.164683758287957	0.132733145379433	Adipoq/Upk3b/Lep	3
GO:2000106	GO:2000106	regulation of leukocyte apoptotic process	3/149	108/23210	0.032463888085468	0.164683758287957	0.132733145379433	Cxcr2/Ido1/Ccl5	3
GO:0043124	GO:0043124	negative regulation of I-kappaB kinase/NF-kappaB signaling	2/149	44/23210	0.0324804152450576	0.164683758287957	0.132733145379433	Adipoq/Nlrp12	2
GO:0070527	GO:0070527	platelet aggregation	2/149	44/23210	0.0324804152450576	0.164683758287957	0.132733145379433	Gata1/Ptger3	2
GO:0030534	GO:0030534	adult behavior	4/149	187/23210	0.0326802187923665	0.165014931926887	0.133000067383272	Dbh/Tshr/Drd2/Lep	4
GO:0050870	GO:0050870	positive regulation of T cell activation	4/149	187/23210	0.0326802187923665	0.165014931926887	0.133000067383272	Pdcd1lg2/Ccl5/Ccr2/Lep	4
GO:0008645	GO:0008645	hexose transmembrane transport	3/149	109/23210	0.0332301555411055	0.166762375660272	0.134408486194677	Adipoq/Upk3b/Lep	3
GO:0032963	GO:0032963	collagen metabolic process	3/149	109/23210	0.0332301555411055	0.166762375660272	0.134408486194677	Retn/Mmp9/Mmp7	3
GO:0042035	GO:0042035	regulation of cytokine biosynthetic process	3/149	109/23210	0.0332301555411055	0.166762375660272	0.134408486194677	Tlr8/Ccr2/Nlrp12	3
GO:0006874	GO:0006874	cellular calcium ion homeostasis	7/149	473/23210	0.0333106775990214	0.166825311893875	0.134459212048467	Cxcr2/Tacr1/Drd2/Ccl5/Ptger3/Ccrl2/Ccr2	7
GO:0002534	GO:0002534	cytokine production involved in inflammatory response	2/149	45/23210	0.0338506636481662	0.168498029599594	0.135807402572658	Ido1/Lep	2
GO:0007212	GO:0007212	dopamine receptor signaling pathway	2/149	45/23210	0.0338506636481662	0.168498029599594	0.135807402572658	Gna14/Drd2	2
GO:0090184	GO:0090184	positive regulation of kidney development	2/149	45/23210	0.0338506636481662	0.168498029599594	0.135807402572658	Adipoq/Hoxb7	2
GO:0051480	GO:0051480	regulation of cytosolic calcium ion concentration	6/149	374/23210	0.0339677889888119	0.168586391002435	0.135878620809666	Cxcr2/Tacr1/Drd2/Ptger3/Ccrl2/Ccr2	6
GO:0001776	GO:0001776	leukocyte homeostasis	3/149	110/23210	0.0340058123660168	0.168586391002435	0.135878620809666	Cxcr2/Gapt/Ccr2	3
GO:0033674	GO:0033674	positive regulation of kinase activity	7/149	476/23210	0.0342903001802754	0.169583603042926	0.136682361822871	Gcg/Adipoq/Il1rn/Drd2/Lep/Samd5/C1qtnf9	7
GO:0044706	GO:0044706	multi-multicellular organism process	4/149	190/23210	0.034345171439419	0.169583603042926	0.136682361822871	Mmp9/Tacr1/Tead4/Arntl	4
GO:0015749	GO:0015749	monosaccharide transmembrane transport	3/149	111/23210	0.034790840000894	0.171260826632379	0.138034184035619	Adipoq/Upk3b/Lep	3
GO:2000146	GO:2000146	negative regulation of cell motility	5/149	281/23210	0.0352141125294269	0.171260826632379	0.138034184035619	Adora3/Adipoq/Il1rn/Acan/Drd2	5
GO:0006576	GO:0006576	cellular biogenic amine metabolic process	2/149	46/23210	0.0352431611448049	0.171260826632379	0.138034184035619	Dbh/Ido1	2
GO:0019674	GO:0019674	NAD metabolic process	2/149	46/23210	0.0352431611448049	0.171260826632379	0.138034184035619	Art2b/Ido1	2
GO:0032757	GO:0032757	positive regulation of interleukin-8 production	2/149	46/23210	0.0352431611448049	0.171260826632379	0.138034184035619	Adipoq/Tlr8	2
GO:0050798	GO:0050798	activated T cell proliferation	2/149	46/23210	0.0352431611448049	0.171260826632379	0.138034184035619	Pdcd1lg2/Ido1	2
GO:0072604	GO:0072604	interleukin-6 secretion	2/149	46/23210	0.0352431611448049	0.171260826632379	0.138034184035619	Tlr8/Lep	2
GO:2000404	GO:2000404	regulation of T cell migration	2/149	46/23210	0.0352431611448049	0.171260826632379	0.138034184035619	Ccl5/Ccr2	2
GO:0006939	GO:0006939	smooth muscle contraction	3/149	112/23210	0.0355852189079081	0.171901825196863	0.138550821234893	Tacr1/Drd2/Ptger3	3
GO:0034219	GO:0034219	carbohydrate transmembrane transport	3/149	112/23210	0.0355852189079081	0.171901825196863	0.138550821234893	Adipoq/Upk3b/Lep	3
GO:0043123	GO:0043123	positive regulation of I-kappaB kinase/NF-kappaB signaling	3/149	112/23210	0.0355852189079081	0.171901825196863	0.138550821234893	Adipoq/Il1rn/Ubd	3
GO:0032869	GO:0032869	cellular response to insulin stimulus	4/149	193/23210	0.0360587550187892	0.173847121446186	0.140118706814817	Adipoq/Sla2/Lep/C1qtnf9	4
GO:0016051	GO:0016051	carbohydrate biosynthetic process	4/149	194/23210	0.0366407741029451	0.174675099547178	0.140786047290845	Gcg/Adipoq/B3galt2/Lep	4
GO:0032309	GO:0032309	icosanoid secretion	2/149	47/23210	0.0366575697908707	0.174675099547178	0.140786047290845	Drd2/Lep	2
GO:0050704	GO:0050704	regulation of interleukin-1 secretion	2/149	47/23210	0.0366575697908707	0.174675099547178	0.140786047290845	Tlr8/Nlrp12	2
GO:0120163	GO:0120163	negative regulation of cold-induced thermogenesis	2/149	47/23210	0.0366575697908707	0.174675099547178	0.140786047290845	Adipoq/Arntl	2
GO:1903018	GO:1903018	regulation of glycoprotein metabolic process	2/149	47/23210	0.0366575697908707	0.174675099547178	0.140786047290845	Ptx3/Gata1	2
GO:2001239	GO:2001239	regulation of extrinsic apoptotic signaling pathway in absence of ligand	2/149	47/23210	0.0366575697908707	0.174675099547178	0.140786047290845	Eya4/Gata1	2
GO:1901653	GO:1901653	cellular response to peptide	5/149	287/23210	0.038013298331585	0.179772276924479	0.144894311474755	Tshr/Adipoq/Sla2/Lep/C1qtnf9	5
GO:0032368	GO:0032368	regulation of lipid transport	3/149	115/23210	0.0380242535877183	0.179772276924479	0.144894311474755	Retn/Adipoq/Lep	3
GO:0002762	GO:0002762	negative regulation of myeloid leukocyte differentiation	2/149	48/23210	0.038093555012522	0.179772276924479	0.144894311474755	Adipoq/Pilrb1	2
GO:0032731	GO:0032731	positive regulation of interleukin-1 beta production	2/149	48/23210	0.038093555012522	0.179772276924479	0.144894311474755	Tlr8/Ifi204	2
GO:0061005	GO:0061005	cell differentiation involved in kidney development	2/149	48/23210	0.038093555012522	0.179772276924479	0.144894311474755	Mmp9/Adipoq	2
GO:0007548	GO:0007548	sex differentiation	5/149	288/23210	0.0384927261380088	0.180960057361444	0.14585164834305	Retn/Fgf7/Ptx3/Gata1/Lep	5
GO:0072593	GO:0072593	reactive oxygen species metabolic process	5/149	288/23210	0.0384927261380088	0.180960057361444	0.14585164834305	Ptx3/Hp/Hbb-b1/Lep/Hba-a1	5
GO:0055074	GO:0055074	calcium ion homeostasis	7/149	489/23210	0.0387570068751369	0.181854101092899	0.14657223692942	Cxcr2/Tacr1/Drd2/Ccl5/Ptger3/Ccrl2/Ccr2	7
GO:0042110	GO:0042110	T cell activation	7/149	491/23210	0.0394765566134393	0.18382126478548	0.148157747407848	Pdcd1lg2/Sla2/Gpnmb/Ido1/Ccl5/Ccr2/Lep	7
GO:0032941	GO:0032941	secretion by tissue	2/149	49/23210	0.039550785577316	0.18382126478548	0.148157747407848	Adora3/Tacr1	2
GO:0043300	GO:0043300	regulation of leukocyte degranulation	2/149	49/23210	0.039550785577316	0.18382126478548	0.148157747407848	Adora3/Ccr2	2
GO:0051955	GO:0051955	regulation of amino acid transport	2/149	49/23210	0.039550785577316	0.18382126478548	0.148157747407848	Il1rn/Lep	2
GO:0070229	GO:0070229	negative regulation of lymphocyte apoptotic process	2/149	49/23210	0.039550785577316	0.18382126478548	0.148157747407848	Ido1/Ccl5	2
GO:0050679	GO:0050679	positive regulation of epithelial cell proliferation	4/149	199/23210	0.0396321748017813	0.183851336415069	0.148181984782702	Ccl24/Fgf7/Tacr1/Ccl5	4
GO:0007611	GO:0007611	learning or memory	5/149	292/23210	0.0404474655754415	0.187279397211572	0.150944960906166	Dbh/Il1rn/Tacr1/Drd2/Lrrn4	5
GO:0060759	GO:0060759	regulation of response to cytokine stimulus	3/149	118/23210	0.0405466562096391	0.187385111748501	0.151030165562319	Adipoq/Il1rn/Zbp1	3
GO:0033003	GO:0033003	regulation of mast cell activation	2/149	50/23210	0.0410289335655741	0.188902444596471	0.152253117744078	Adora3/Cd300lb	2
GO:0071622	GO:0071622	regulation of granulocyte chemotaxis	2/149	50/23210	0.0410289335655741	0.188902444596471	0.152253117744078	Cxcr2/Ccl5	2
GO:0003073	GO:0003073	regulation of systemic arterial blood pressure	3/149	119/23210	0.041405868547135	0.189925236289101	0.153077475651877	Tacr1/Adrb3/Drd2	3
GO:0050868	GO:0050868	negative regulation of T cell activation	3/149	119/23210	0.041405868547135	0.189925236289101	0.153077475651877	Pdcd1lg2/Gpnmb/Ido1	3
GO:0072503	GO:0072503	cellular divalent inorganic cation homeostasis	7/149	497/23210	0.0416876699496897	0.190861085926378	0.153831759299817	Cxcr2/Tacr1/Drd2/Ccl5/Ptger3/Ccrl2/Ccr2	7
GO:1903039	GO:1903039	positive regulation of leukocyte cell-cell adhesion	4/149	203/23210	0.0421229530010615	0.192469372478036	0.155128019082156	Pdcd1lg2/Ccl5/Ccr2/Lep	4
GO:0002062	GO:0002062	chondrocyte differentiation	3/149	120/23210	0.0422742427732931	0.192469372478036	0.155128019082156	Acan/Col12a1/Col6a3	3
GO:0090277	GO:0090277	positive regulation of peptide hormone secretion	3/149	120/23210	0.0422742427732931	0.192469372478036	0.155128019082156	Gcg/Pex5l/Drd2	3
GO:0001974	GO:0001974	blood vessel remodeling	2/149	51/23210	0.0425276743419736	0.192907417440302	0.155481078098197	Dbh/Ccr2	2
GO:0031103	GO:0031103	axon regeneration	2/149	51/23210	0.0425276743419736	0.192907417440302	0.155481078098197	Nefl/Tnc	2
GO:0010906	GO:0010906	regulation of glucose metabolic process	3/149	121/23210	0.0431517513394038	0.195377117688002	0.157471627047465	Gcg/Adipoq/Lep	3
GO:0043112	GO:0043112	receptor metabolic process	4/149	205/23210	0.0434009047902438	0.196143315571378	0.158089173404804	Adipoq/Cxcr2/Drd2/Ptger3	4
GO:0007586	GO:0007586	digestion	3/149	122/23210	0.0440383658911715	0.197606158570657	0.159268207418292	Tacr1/Ptger3/Lep	3
GO:0042752	GO:0042752	regulation of circadian rhythm	3/149	122/23210	0.0440383658911715	0.197606158570657	0.159268207418292	Drd2/Ptger3/Arntl	3
GO:0001960	GO:0001960	negative regulation of cytokine-mediated signaling pathway	2/149	52/23210	0.0440466865273632	0.197606158570657	0.159268207418292	Adipoq/Il1rn	2
GO:0060351	GO:0060351	cartilage development involved in endochondral bone morphogenesis	2/149	52/23210	0.0440466865273632	0.197606158570657	0.159268207418292	Col12a1/Col6a3	2
GO:0006979	GO:0006979	response to oxidative stress	6/149	400/23210	0.0446517959039332	0.199762839172046	0.161006466265292	Mmp9/Adipoq/Car3/Tacr1/Hp/Arntl	6
GO:0015893	GO:0015893	drug transport	4/149	207/23210	0.0447005579055158	0.199762839172046	0.161006466265292	Retn/Cblif/Drd2/Hbb-b1	4
GO:0008202	GO:0008202	steroid metabolic process	5/149	301/23210	0.0450633635910953	0.199762839172046	0.161006466265292	Cyp17a1/Cyp2e1/Scd1/Cyp3a44/Lep	5
GO:0007623	GO:0007623	circadian rhythm	4/149	208/23210	0.0453585188672884	0.199762839172046	0.161006466265292	Drd2/Ptger3/Arntl/Nfil3	4
GO:1903708	GO:1903708	positive regulation of hemopoiesis	4/149	208/23210	0.0453585188672884	0.199762839172046	0.161006466265292	Gata1/Ccl5/Ccr2/Lep	4
GO:0034113	GO:0034113	heterotypic cell-cell adhesion	2/149	53/23210	0.0455856519708011	0.199762839172046	0.161006466265292	Adipoq/Il1rn	2
GO:0042269	GO:0042269	regulation of natural killer cell mediated cytotoxicity	2/149	53/23210	0.0455856519708011	0.199762839172046	0.161006466265292	Crtam/Lep	2
GO:0045933	GO:0045933	positive regulation of muscle contraction	2/149	53/23210	0.0455856519708011	0.199762839172046	0.161006466265292	Tacr1/Ptger3	2
GO:0055078	GO:0055078	sodium ion homeostasis	2/149	53/23210	0.0455856519708011	0.199762839172046	0.161006466265292	Tacr1/Drd2	2
GO:0071715	GO:0071715	icosanoid transport	2/149	53/23210	0.0455856519708011	0.199762839172046	0.161006466265292	Drd2/Lep	2
GO:1901571	GO:1901571	fatty acid derivative transport	2/149	53/23210	0.0455856519708011	0.199762839172046	0.161006466265292	Drd2/Lep	2
GO:1904705	GO:1904705	regulation of vascular smooth muscle cell proliferation	2/149	53/23210	0.0455856519708011	0.199762839172046	0.161006466265292	Mmp9/Adipoq	2
GO:1990874	GO:1990874	vascular smooth muscle cell proliferation	2/149	53/23210	0.0455856519708011	0.199762839172046	0.161006466265292	Mmp9/Adipoq	2
