# Supplementary material for: The Murine Reg3a Stimulated by Lactobacillus casei Promotes Intestinal Cell Proliferation and Inhibits the Multiplication of Porcine Diarrhea Causative Agent in vitro
Source: Front Microbiol. 2021 Jun 18;12:675263. doi: 10.3389/fmicb.2021.675263 (PMC8249746; doi:10.3389/fmicb.2021.675263)
Supplement: Supplementary file 9 [file Data_Sheet_8.CSV]

	ID	Description	GeneRatio	BgRatio	pvalue	p.adjust	qvalue	geneID	Count
GO:0002495	GO:0002495	antigen processing and presentation of peptide antigen via MHC class II	2/133	19/23210	0.005228216	0.149541312	0.135775309	H2-Oa/H2-Ob	2
GO:0002504	GO:0002504	antigen processing and presentation of peptide or polysaccharide antigen via MHC class II	2/133	20/23210	0.005787434	0.159002131	0.144365214	H2-Oa/H2-Ob	2
GO:0042113	GO:0042113	B cell activation	9/133	405/23210	0.0005571	0.048467686	0.044006	Ms4a1/Cr2/Siglecg/Cd19/Cd79b/Ccr6/Cxcr5/Fcrl1/Tnfrsf13c	9
GO:0019724	GO:0019724	B cell mediated immunity	6/133	263/23210	0.004139835	0.134575403	0.122187084	Fcer2a/Lta/Mbl2/Cr2/Cd19/Ccr6	6
GO:0042100	GO:0042100	B cell proliferation	4/133	112/23210	0.003971161	0.131615618	0.119499762	Cr2/Siglecg/Cd19/Tnfrsf13c	4
GO:0055074	GO:0055074	calcium ion homeostasis	9/133	489/23210	0.002065468	0.09235257	0.083851068	Atp2b1/Cacna1i/Cxcl13/Ms4a1/Cd19/Ccr7/Ccr6/Cxcr5/Reg1	9
GO:0019722	GO:0019722	calcium-mediated signaling	6/133	209/23210	0.001318392	0.074296939	0.067457546	Tff2/Ccl20/Siglecg/Ccr7/Ccr6/Cxcr5	6
GO:0043369	GO:0043369	CD4-positive or CD8-positive, alpha-beta T cell lineage commitment	2/133	21/23210	0.006372759	0.160317108	0.145559141	Shh/Slamf6	2
GO:0060326	GO:0060326	cell chemotaxis	7/133	299/23210	0.001715716	0.082228862	0.074659296	Shh/Cxcl13/Ccl20/Egr3/Ccr7/Ccr6/Cxcr5	7
GO:0001906	GO:0001906	cell killing	5/133	179/23210	0.003746492	0.128240586	0.116435418	Fcer2a/Slamf6/Mbl2/Ltf/Mill1	5
GO:0006874	GO:0006874	cellular calcium ion homeostasis	8/133	473/23210	0.00599599	0.160317108	0.145559141	Atp2b1/Cacna1i/Cxcl13/Ms4a1/Cd19/Ccr7/Ccr6/Cxcr5	8
GO:0072503	GO:0072503	cellular divalent inorganic cation homeostasis	8/133	497/23210	0.007978659	0.177228092	0.160913387	Atp2b1/Cacna1i/Cxcl13/Ms4a1/Cd19/Ccr7/Ccr6/Cxcr5	8
GO:0006575	GO:0006575	cellular modified amino acid metabolic process	7/133	174/23210	6.64E-05	0.00923949	0.00838895	Iyd/Gsta3/Nat8/Gsta4/Gsta2/Gm10639/Gsta1	7
GO:1990869	GO:1990869	cellular response to chemokine	3/133	70/23210	0.007612955	0.171092081	0.155342225	Cxcl13/Tff2/Ccl20	3
GO:0071466	GO:0071466	cellular response to xenobiotic stimulus	8/133	157/23210	3.51E-06	0.001466845	0.001331814	Cyp2c40/Gsta3/Cryz/Gsta4/Gsta2/Cyp2c70/Gm10639/Gsta1	8
GO:0070098	GO:0070098	chemokine-mediated signaling pathway	3/133	60/23210	0.004960486	0.147964219	0.134343395	Cxcl13/Tff2/Ccl20	3
GO:0002407	GO:0002407	dendritic cell chemotaxis	2/133	16/23210	0.003710377	0.128240586	0.116435418	Ccr7/Ccr6	2
GO:0036336	GO:0036336	dendritic cell migration	2/133	20/23210	0.005787434	0.159002131	0.144365214	Ccr7/Ccr6	2
GO:0050910	GO:0050910	detection of mechanical stimulus involved in sensory perception of sound	2/133	20/23210	0.005787434	0.159002131	0.144365214	Pcdh15/Adgrv1	2
GO:0044364	GO:0044364	disruption of cells of other organism	3/133	39/23210	0.001445742	0.074296939	0.067457546	Fcer2a/Mbl2/Ltf	3
GO:0035767	GO:0035767	endothelial cell chemotaxis	3/133	30/23210	0.000666877	0.05355536	0.048625329	Shh/Cxcl13/Egr3	3
GO:0009649	GO:0009649	entrainment of circadian clock	2/133	25/23210	0.008968911	0.191092712	0.173501701	Per3/Per2	2
GO:0043153	GO:0043153	entrainment of circadian clock by photoperiod	2/133	22/23210	0.006983878	0.165708369	0.15045411	Per3/Per2	2
GO:1901568	GO:1901568	fatty acid derivative metabolic process	4/133	133/23210	0.007266606	0.170479475	0.154786013	Cyp2c40/Akr1c14/Cyp2c70/Cyp4a32	4
GO:0006631	GO:0006631	fatty acid metabolic process	7/133	376/23210	0.006037055	0.160317108	0.145559141	Cyp2c40/Acss1/Akr1c14/Per2/Cyp2c70/Acat3/Cyp4a32	7
GO:0001702	GO:0001702	gastrulation with mouth forming second	3/133	36/23210	0.001143744	0.06633714	0.060230484	Nat8/Nat8f2/Nat8f5	3
GO:0006749	GO:0006749	glutathione metabolic process	6/133	59/23210	1.11E-06	0.00057949	0.000526145	Gsta3/Nat8/Gsta4/Gsta2/Gm10639/Gsta1	6
GO:0016137	GO:0016137	glycoside metabolic process	2/133	18/23210	0.004695422	0.143196205	0.1300143	Akr1b8/Akr1c14	2
GO:0042445	GO:0042445	hormone metabolic process	5/133	218/23210	0.008504949	0.18669716	0.169510781	Shh/Iyd/Akr1c14/Chst8/Hsd3b2	5
GO:0006959	GO:0006959	humoral immune response	9/133	355/23210	0.000213477	0.022287026	0.020235397	Aire/Fcer2a/Cxcl13/Lta/Mbl2/Cr2/Ltf/Ccr7/Reg1	9
GO:0006690	GO:0006690	icosanoid metabolic process	4/133	110/23210	0.003723819	0.128240586	0.116435418	Cyp2c40/Akr1c14/Cyp2c70/Cyp4a32	4
GO:0016064	GO:0016064	immunoglobulin mediated immune response	6/133	259/23210	0.003843017	0.129422897	0.117508892	Fcer2a/Lta/Mbl2/Cr2/Cd19/Ccr6	6
GO:0098739	GO:0098739	import across plasma membrane	4/133	116/23210	0.004498745	0.142323921	0.129222314	Slc11a2/Slc2a5/Per2/Kcnj15	4
GO:0060119	GO:0060119	inner ear receptor cell development	3/133	59/23210	0.004732059	0.143196205	0.1300143	Slc4a7/Pcdh15/Adgrv1	3
GO:0032609	GO:0032609	interferon-gamma production	5/133	122/23210	0.000694829	0.053733426	0.048787004	Slamf6/Lta/Cd2/Ccr7/Tnfrsf13c	5
GO:0031640	GO:0031640	killing of cells of other organism	3/133	39/23210	0.001445742	0.074296939	0.067457546	Fcer2a/Mbl2/Ltf	3
GO:0007611	GO:0007611	learning or memory	6/133	292/23210	0.006823903	0.165708369	0.15045411	Slc11a2/Meis2/Htr6/Stra6/Adgrf1/Pak6	6
GO:0030595	GO:0030595	leukocyte chemotaxis	5/133	211/23210	0.007444093	0.171092081	0.155342225	Cxcl13/Ccl20/Ccr7/Ccr6/Cxcr5	5
GO:0050900	GO:0050900	leukocyte migration	8/133	340/23210	0.000783605	0.056489119	0.051289022	Aire/Madcam1/Cxcl13/Ccl20/Add2/Ccr7/Ccr6/Cxcr5	8
GO:0070661	GO:0070661	leukocyte proliferation	8/133	331/23210	0.000658372	0.05355536	0.048625329	Shh/Slamf6/Clu/Cr2/Siglecg/Cd19/Ccr7/Tnfrsf13c	8
GO:0048535	GO:0048535	lymph node development	4/133	31/23210	2.88E-05	0.006004137	0.005451427	Cxcl13/Lta/Ccr7/Cxcr5	4
GO:0048247	GO:0048247	lymphocyte chemotaxis	3/133	52/23210	0.00331183	0.121317557	0.110149688	Cxcl13/Ccl20/Ccr7	3
GO:0030098	GO:0030098	lymphocyte differentiation	11/133	395/23210	1.78E-05	0.004773267	0.004333865	Aire/Shh/Slamf6/H2-Oa/Ms4a1/Cr2/Cd19/Egr3/Ccr7/Cd79b/Ccr6	11
GO:0002449	GO:0002449	lymphocyte mediated immunity	9/133	425/23210	0.000784571	0.056489119	0.051289022	Aire/Fcer2a/Slamf6/Lta/Mbl2/Cr2/Cd19/Ccr6/Mill1	9
GO:0072676	GO:0072676	lymphocyte migration	6/133	97/23210	2.04E-05	0.004773267	0.004333865	Aire/Madcam1/Cxcl13/Ccl20/Ccr7/Ccr6	6
GO:0046651	GO:0046651	lymphocyte proliferation	7/133	308/23210	0.002028452	0.09235257	0.083851068	Shh/Slamf6/Cr2/Siglecg/Cd19/Ccr7/Tnfrsf13c	7
GO:0006828	GO:0006828	manganese ion transport	2/133	16/23210	0.003710377	0.128240586	0.116435418	Slc11a2/Slc30a10	2
GO:0032943	GO:0032943	mononuclear cell proliferation	7/133	310/23210	0.002103589	0.09235257	0.083851068	Shh/Slamf6/Cr2/Siglecg/Cd19/Ccr7/Tnfrsf13c	7
GO:0043383	GO:0043383	negative T cell selection	3/133	15/23210	7.96E-05	0.010385754	0.009429695	Aire/Shh/Ccr7	3
GO:0045060	GO:0045060	negative thymic T cell selection	3/133	14/23210	6.39E-05	0.00923949	0.00838895	Aire/Shh/Ccr7	3
GO:0051767	GO:0051767	nitric-oxide synthase biosynthetic process	2/133	26/23210	0.009680131	0.19815797	0.179916568	Fcer2a/Ccl20	2
GO:0033865	GO:0033865	nucleoside bisphosphate metabolic process	4/133	99/23210	0.002548092	0.104321885	0.094718549	Papss2/Acss1/Hmgcs2/Glyat	4
GO:0002076	GO:0002076	osteoblast development	2/133	18/23210	0.004695422	0.143196205	0.1300143	Shh/Tnn	2
GO:0009648	GO:0009648	photoperiodism	2/133	23/23210	0.007620481	0.171092081	0.155342225	Per3/Per2	2
GO:0002824	GO:0002824	positive regulation of adaptive immune response based on somatic recombination of immune receptors built from immunoglobulin superfamily domains	4/133	140/23210	0.008673192	0.18669716	0.169510781	Fcer2a/Lta/Ccr7/Tnfrsf13c	4
GO:0050921	GO:0050921	positive regulation of chemotaxis	4/133	140/23210	0.008673192	0.18669716	0.169510781	Shh/Cxcl13/Ccr7/Ccr6	4
GO:0007204	GO:0007204	positive regulation of cytosolic calcium ion concentration	7/133	327/23210	0.002832713	0.109615395	0.099524766	Cacna1i/Cxcl13/Ms4a1/Cd19/Ccr7/Ccr6/Cxcr5	7
GO:0002922	GO:0002922	positive regulation of humoral immune response	3/133	17/23210	0.000117945	0.014486421	0.013152875	Fcer2a/Lta/Ccr7	3
GO:0002863	GO:0002863	positive regulation of inflammatory response to antigenic stimulus	2/133	21/23210	0.006372759	0.160317108	0.145559141	Lta/Ccr7	2
GO:0032729	GO:0032729	positive regulation of interferon-gamma production	4/133	77/23210	0.00100908	0.065842498	0.059781377	Slamf6/Lta/Cd2/Tnfrsf13c	4
GO:0002687	GO:0002687	positive regulation of leukocyte migration	5/133	144/23210	0.001458896	0.074296939	0.067457546	Madcam1/Cxcl13/Ccl20/Ccr7/Ccr6	5
GO:0140131	GO:0140131	positive regulation of lymphocyte chemotaxis	2/133	17/23210	0.004189368	0.134575403	0.122187084	Cxcl13/Ccr7	2
GO:0002708	GO:0002708	positive regulation of lymphocyte mediated immunity	4/133	144/23210	0.009551594	0.19815797	0.179916568	Fcer2a/Slamf6/Lta/Mill1	4
GO:2000403	GO:2000403	positive regulation of lymphocyte migration	4/133	38/23210	6.54E-05	0.00923949	0.00838895	Madcam1/Cxcl13/Ccl20/Ccr7	4
GO:0051770	GO:0051770	positive regulation of nitric-oxide synthase biosynthetic process	2/133	21/23210	0.006372759	0.160317108	0.145559141	Fcer2a/Ccl20	2
GO:0010820	GO:0010820	positive regulation of T cell chemotaxis	2/133	14/23210	0.002834881	0.109615395	0.099524766	Cxcl13/Ccr7	2
GO:0033089	GO:0033089	positive regulation of T cell differentiation in thymus	2/133	15/23210	0.003258773	0.121317557	0.110149688	Shh/Egr3	2
GO:2000406	GO:2000406	positive regulation of T cell migration	3/133	34/23210	0.000966607	0.065105666	0.059112374	Cxcl13/Ccl20/Ccr7	3
GO:0034032	GO:0034032	purine nucleoside bisphosphate metabolic process	4/133	99/23210	0.002548092	0.104321885	0.094718549	Papss2/Acss1/Hmgcs2/Glyat	4
GO:0002577	GO:0002577	regulation of antigen processing and presentation	3/133	20/23210	0.000195259	0.021457915	0.01948261	H2-Oa/Ccr7/H2-Ob	3
GO:0051480	GO:0051480	regulation of cytosolic calcium ion concentration	8/133	374/23210	0.00144031	0.074296939	0.067457546	Atp2b1/Cacna1i/Cxcl13/Ms4a1/Cd19/Ccr7/Ccr6/Cxcr5	8
GO:2001026	GO:2001026	regulation of endothelial cell chemotaxis	2/133	22/23210	0.006983878	0.165708369	0.15045411	Shh/Cxcl13	2
GO:0002920	GO:0002920	regulation of humoral immune response	3/133	36/23210	0.001143744	0.06633714	0.060230484	Fcer2a/Lta/Ccr7	3
GO:0002923	GO:0002923	regulation of humoral immune response mediated by circulating immunoglobulin	2/133	11/23210	0.001732792	0.082228862	0.074659296	Fcer2a/Lta	2
GO:0032649	GO:0032649	regulation of interferon-gamma production	5/133	109/23210	0.000415497	0.039434424	0.035804294	Slamf6/Lta/Cd2/Ccr7/Tnfrsf13c	5
GO:0002685	GO:0002685	regulation of leukocyte migration	6/133	201/23210	0.001079408	0.06633714	0.060230484	Aire/Madcam1/Cxcl13/Ccl20/Ccr7/Ccr6	6
GO:1901623	GO:1901623	regulation of lymphocyte chemotaxis	2/133	21/23210	0.006372759	0.160317108	0.145559141	Cxcl13/Ccr7	2
GO:2000401	GO:2000401	regulation of lymphocyte migration	6/133	59/23210	1.11E-06	0.00057949	0.000526145	Aire/Madcam1/Cxcl13/Ccl20/Ccr7/Ccr6	6
GO:0051769	GO:0051769	regulation of nitric-oxide synthase biosynthetic process	2/133	26/23210	0.009680131	0.19815797	0.179916568	Fcer2a/Ccl20	2
GO:0033688	GO:0033688	regulation of osteoblast proliferation	2/133	26/23210	0.009680131	0.19815797	0.179916568	Tnn/Ltf	2
GO:0010819	GO:0010819	regulation of T cell chemotaxis	2/133	15/23210	0.003258773	0.121317557	0.110149688	Cxcl13/Ccr7	2
GO:2000404	GO:2000404	regulation of T cell migration	5/133	46/23210	6.50E-06	0.002263088	0.00205476	Aire/Cxcl13/Ccl20/Ccr7/Ccr6	5
GO:1990868	GO:1990868	response to chemokine	3/133	70/23210	0.007612955	0.171092081	0.155342225	Cxcl13/Tff2/Ccl20	3
GO:0010042	GO:0010042	response to manganese ion	2/133	11/23210	0.001732792	0.082228862	0.074659296	Slc11a2/Slc30a10	2
GO:0035634	GO:0035634	response to stilbenoid	2/133	22/23210	0.006983878	0.165708369	0.15045411	Gsta2/Gsta1	2
GO:0009410	GO:0009410	response to xenobiotic stimulus	8/133	232/23210	5.92E-05	0.00923949	0.00838895	Cyp2c40/Gsta3/Cryz/Gsta4/Gsta2/Cyp2c70/Gm10639/Gsta1	8
GO:0033875	GO:0033875	ribonucleoside bisphosphate metabolic process	4/133	99/23210	0.002548092	0.104321885	0.094718549	Papss2/Acss1/Hmgcs2/Glyat	4
GO:0019748	GO:0019748	secondary metabolic process	3/133	65/23210	0.006201874	0.160317108	0.145559141	Gsta3/Akr1b8/Akr1c14	3
GO:0060538	GO:0060538	skeletal muscle organ development	5/133	206/23210	0.006745409	0.165708369	0.15045411	Srpk3/Shh/Hlf/Pax5/Stra6	5
GO:0044272	GO:0044272	sulfur compound biosynthetic process	4/133	79/23210	0.001110525	0.06633714	0.060230484	Papss2/Acss1/Mat1a/Chst3	4
GO:0006790	GO:0006790	sulfur compound metabolic process	14/133	272/23210	5.82E-10	1.22E-06	1.10E-06	Sult1c2/Papss2/Gsta3/Acss1/Hmgcs2/Nat8/Gsta4/Mat1a/Chst3/Gsta2/Chst8/Glyat/Gm10639/Gsta1	14
GO:0042110	GO:0042110	T cell activation	9/133	491/23210	0.002123048	0.09235257	0.083851068	Aire/Shh/Slamf6/H2-Oa/Cd2/Egr3/Ccr7/Ccr6/Tnfrsf13c	9
GO:0010818	GO:0010818	T cell chemotaxis	2/133	19/23210	0.005228216	0.149541312	0.135775309	Cxcl13/Ccr7	2
GO:0030217	GO:0030217	T cell differentiation	7/133	269/23210	0.000934916	0.065070155	0.059080132	Aire/Shh/Slamf6/H2-Oa/Egr3/Ccr7/Ccr6	7
GO:0033077	GO:0033077	T cell differentiation in thymus	5/133	88/23210	0.000153341	0.01778752	0.016150092	Aire/Shh/Egr3/Ccr7/Ccr6	5
GO:0072678	GO:0072678	T cell migration	5/133	58/23210	2.06E-05	0.004773267	0.004333865	Aire/Cxcl13/Ccl20/Ccr7/Ccr6	5
GO:0045058	GO:0045058	T cell selection	4/133	55/23210	0.000280245	0.02786433	0.025299283	Aire/Shh/Slamf6/Ccr7	4
GO:1902644	GO:1902644	tertiary alcohol metabolic process	2/133	19/23210	0.005228216	0.149541312	0.135775309	Akr1b8/Akr1c14	2
GO:0045061	GO:0045061	thymic T cell selection	3/133	27/23210	0.000486515	0.044167134	0.040101335	Aire/Shh/Ccr7	3
GO:0033559	GO:0033559	unsaturated fatty acid metabolic process	4/133	101/23210	0.002739565	0.109615395	0.099524766	Cyp2c40/Akr1c14/Cyp2c70/Cyp4a32	4
GO:0006805	GO:0006805	xenobiotic metabolic process	8/133	112/23210	2.71E-07	0.000283155	0.00025709	Cyp2c40/Gsta3/Cryz/Gsta4/Gsta2/Cyp2c70/Gm10639/Gsta1	8
